# Supplementary material for: Remodeling of Root Growth Under Combined Arsenic and Hypoxia Stress Is Linked to Nutrient Deprivation
Source: Front Plant Sci. 2020 Oct 23;11:569687. doi: 10.3389/fpls.2020.569687 (PMC7644957; doi:10.3389/fpls.2020.569687)
Supplement: Supplementary Table 1 — Lists of all transcripts related to root and root growth regulation and signaling as influenced by As, Hpx and HpxAs. [file Table_1.XLSX]

## Sheet: Root hair growth 
Transcript Cluster ID	Gene ID	Gene Symbol	C (log2)	As (log2)	Hpx (log2)	HpxAs (log2)	As vs. C (linear)	ANOVA (p)	FDR (p)	Hpx vs. C (linear)	ANOVA (p)	FDR (p)	HpxAs vs C (linear)	ANOVA (p)	FDR (p)	Description	GO Biological Process Term
13489792	AT4G26270	PFK3	6.47	8.05	9.67	10.1	2.99	0.001776	0.023442	9.15	6.2e-05	0.011023	12.39	4.8e-05	0.00445	6-phosphofructokinase 3	fructose 6-phosphate metabolic process; glycolytic process; root epidermal cell differentiation; metabolic process; phosphorylation; glycolytic process through fructose-6-phosphate; carbohydrate phosphorylation
13525472	AT5G13080	WRKY75	4.68	6.72	6.66	6.2	4.1	0.035508	0.121122	3.94	0.084436	0.21275	2.86	0.070241	0.165899	putative WRKY transcription factor 75	negative regulation of transcription from RNA polymerase II promoter; transcription, DNA-templated; regulation of transcription, DNA-templated; response to ethylene; atrichoblast differentiation; cellular response to phosphate starvation; galactolipid biosynthetic process; regulation of response to nutrient levels; cellular response to water deprivation; regulation of DNA-templated transcription …
13491270	AT4G29900	ACA10	8.71	9.5	10.07	10.19	1.73	0.000479	0.01488	2.56	0.000316	0.015903	2.78	4.6e-05	0.00445	calcium-transporting ATPase 10	calcium ion transport; cellular zinc ion homeostasis; response to nematode; inflorescence morphogenesis; shoot system development; calcium ion transmembrane transport; cellular aromatic compound metabolic process; glycine betaine biosynthetic process from choline; aromatic compound catabolic process; oxidation-reduction process; transport; ion transport; metabolic process; cation transmembrane tr…
13334311	AT1G01380	ETC1	4.17	6.07	5.27	5.45	3.73	0.009309	0.053863	2.14	0.021557	0.096928	2.43	0.00198	0.019164	MYB-like transcription factor ETC1	cell fate specification; transcription, DNA-templated; regulation of transcription, DNA-templated; epidermal cell differentiation; root hair cell development; negative regulation of trichome patterning; multicellular organismal development
13433042	AT3G25250	AGC2-1	3.98	5.99	5.23	5.07	4.01	0.030298	0.109028	2.36	0.196215	0.354501	2.12	0.234156	0.375372	AGC (cAMP-dependent, cGMP-dependent and protein kinase C) kinase family protein	protein phosphorylation; response to oxidative stress; response to wounding; response to chitin; defense response; phosphorylation; intracellular signal transduction
13412303	AT2G24260	LRL1	8.72	9.73	9.9	9.73	2.02	0.008003	0.049569	2.26	0.000552	0.018891	2.02	0.002771	0.022804	bHLH protein LJRHL1-like 1	transcription, DNA-templated; regulation of transcription, DNA-templated; root hair cell development; transcription from RNA polymerase II promoter; root hair cell differentiation; root hair elongation
13451840	AT3G20630	UBP14	7.02	8.27	7.45	8.03	2.39	0.000257	0.012141	1.35	0.02705	0.109571	2.02	0.000265	0.008057	ubiquitin carboxyl-terminal hydrolase 14	proteolysis; embryo development ending in seed dormancy; protein deubiquitination; root hair elongation; ubiquitin-dependent protein catabolic process; proteasome-mediated ubiquitin-dependent protein catabolic process; regulation of proteasomal protein catabolic process
13489637	AT4G25790	CAPE4	6.44	4.93	6.64	6.48	-2.85	0.002887	0.029003	1.15	0.204888	0.364539	1.03	0.531969	0.657371	allergen V5/Tpx-1-related family protein	trichoblast differentiation; biological_process
13390852	AT2G02480	STI	6.46	6.61	5.4	6.07	1.11	0.270435	0.460357	-2.08	0.010477	0.066279	-1.31	0.019876	0.072451	protein STICHEL	mitotic cell cycle; regionalization; cell adhesion; organ morphogenesis; tissue development; meristem initiation; trichome differentiation; trichome morphogenesis; trichome branching; vegetative to reproductive phase transition of meristem; positive regulation of organelle organization; cell growth; protein desumoylation; regulation of organelle organization; regulation of chromosome organization…
13539890	AT5G55910	D6PK	6.94	6.9	5.74	6.28	-1.03	0.972386	0.986607	-2.3	0.003184	0.038204	-1.58	0.070675	0.166675	D6 protein kinase	protein phosphorylation; basipetal auxin transport; regulation of protein localization; auxin-activated signaling pathway; phosphorylation; intracellular signal transduction
13522305	AT5G05400		7.31	6.04	7.52	6.58	-2.42	0.018223	0.079697	1.16	0.109811	0.249283	-1.66	0.053268	0.137379	putative disease resistance protein	iron ion transport; defense response; cellular response to iron ion starvation; response to nitrate; nitrate transport
13355088	AT1G64440	RHD1	7.62	7.26	6.61	6.86	-1.28	0.140018	0.300482	-2	0.003149	0.037986	-1.69	0.001373	0.016031	UDP-glucose 4-epimerase	galactose metabolic process; plant-type cell wall biogenesis; xyloglucan biosynthetic process; root epidermal cell differentiation; rhamnogalacturonan I biosynthetic process; rhamnogalacturonan II biosynthetic process; cell wall biogenesis; carbohydrate metabolic process; cell wall organization
13431707	AT3G22200	POP2	9.03	10.05	8	8.25	2.02	0.000825	0.017329	-2.05	0.00357	0.040036	-1.72	0.018182	0.068517	gamma-aminobutyrate transaminase POP2	sucrose metabolic process; inositol metabolic process; succinate metabolic process; glutamate metabolic process; glutamate decarboxylation to succinate; glutamine metabolic process; fatty acid beta-oxidation; calcium ion transport; response to oxidative stress; Golgi organization; toxin catabolic process; gamma-aminobutyric acid metabolic process; gamma-aminobutyric acid catabolic process; respon…
13413344	AT2G26650	KT1	10.27	8.89	10.3	9.42	-2.6	0.007324	0.047129	1.03	0.768317	0.849186	-1.79	0.006514	0.036918	potassium channel AKT1	transition metal ion transport; potassium ion transport; iron ion transport; cell adhesion; response to water deprivation; response to salt stress; meristem initiation; trichome morphogenesis; cellular response to iron ion starvation; potassium ion import; response to nitrate; nitrate transport; cell growth; regulation of membrane potential; actin nucleation; regulation of cell differentiation; d…
13413344	AT2G26650	KT1	10.27	8.89	10.3	9.42	-2.6	0.007324	0.047129	1.03	0.768317	0.849186	-1.79	0.006514	0.036918	potassium channel AKT1	transition metal ion transport; potassium ion transport; iron ion transport; cell adhesion; response to water deprivation; response to salt stress; meristem initiation; trichome morphogenesis; cellular response to iron ion starvation; potassium ion import; response to nitrate; nitrate transport; cell growth; regulation of membrane potential; actin nucleation; regulation of cell differentiation; d…
13539365	AT5G54380	THE1	7.32	6.03	5.83	6.45	-2.45	0.00017	0.010633	-2.81	0.235198	0.396127	-1.82	0.032029	0.098229	receptor-like protein kinase THESEUS 1	response to brassinosteroid; brassinosteroid mediated signaling pathway; post-embryonic development; unidimensional cell growth; protein autophosphorylation; regulation of unidimensional cell growth; protein phosphorylation; signal transduction; transmembrane receptor protein serine/threonine kinase signaling pathway; phosphorylation
13335615	AT1G04160	XIB	7.23	7.49	6.12	6.3	1.2	0.06071	0.171555	-2.16	0.000357	0.016537	-1.9	0.018355	0.068978	myosin XI B	actin filament-based movement; root hair elongation; Golgi localization; mitochondrion localization; peroxisome localization; metabolic process
13340820	AT1G16440	RSH3	5.33	4.66	4.11	4.37	-1.59	0.005692	0.040877	-2.34	0.000435	0.017749	-1.95	0.002141	0.019934	protein root hair specific 3	protein phosphorylation; root hair cell development; phosphorylation; intracellular signal transduction
13436715	AT3G48040	ROP10	5.96	5.24	5.31	4.95	-1.65	0.043815	0.138792	-1.58	0.043745	0.145815	-2.02	0.003649	0.026604	Rac-like GTP-binding protein ARAC8	actin filament organization; small GTPase mediated signal transduction; abscisic acid-activated signaling pathway; gibberellic acid mediated signaling pathway; negative regulation of abscisic acid-activated signaling pathway; seed dormancy process; metabolic process; signal transduction; intracellular protein transport; nucleocytoplasmic transport; protein transport
13491818	AT4G30980	LRL2	7.86	7.11	7.34	6.83	-1.69	0.00897	0.052656	-1.44	0.103842	0.240909	-2.04	0.005287	0.032753	transcription factor bHLH69	transcription, DNA-templated; regulation of transcription, DNA-templated; root hair cell development; transcription from RNA polymerase II promoter; root hair cell differentiation
13464953	AT4G02500	XT2	6.22	5.87	4.99	5.16	-1.27	0.027312	0.101979	-2.34	0.001632	0.029269	-2.08	0.036347	0.106434	UDP-xylosyltransferase 2	polysaccharide biosynthetic process; protein glycosylation; multidimensional cell growth; cell tip growth; xyloglucan biosynthetic process; xyloglucan metabolic process; regulation of hormone levels; glucosinolate biosynthetic process; anthocyanin accumulation in tissues in response to UV light; root hair elongation; cell wall organization
13361229	AT1G79840	GL2	6.72	5.78	5.66	5.41	-1.92	0.056319	0.163492	-2.08	0.031997	0.121018	-2.47	0.01546	0.062221	homeobox-leucine zipper protein GLABRA 2	transcription, DNA-templated; regulation of transcription, DNA-templated; tissue development; epidermal cell fate specification; negative regulation of trichoblast fate specification; cell differentiation
13439523	AT3G54870	MRH2	5.82	5.44	4.47	4.5	-1.31	0.012108	0.062396	-2.55	0.000764	0.021575	-2.49	0.01073	0.049385	armadillo repeat-containing kinesin-like protein 1	microtubule-based movement; trichoblast differentiation; regulation of microtubule polymerization or depolymerization; root hair cell differentiation; root hair cell tip growth; metabolic process
13516056	AT5G57090	EIR1	7.8	7.67	6.19	6.48	-1.1	0.113761	0.260923	-3.07	0.000422	0.017542	-2.5	0.001542	0.016936	auxin efflux carrier component 2	regulation of cell size; response to blue light; photomorphogenesis; response to ethylene; response to auxin; response to glucose; auxin polar transport; positive gravitropism; anthocyanin accumulation in tissues in response to UV light; response to arsenic-containing substance; root development; stamen development; cation transmembrane transport; transport; auxin-activated signaling pathway; aux…
13379771	AT1G55330	AGP21	9.64	8.79	8.16	8.29	-1.81	0.013523	0.066507	-2.78	0.010734	0.067168	-2.55	0.003393	0.025521	arabinogalactan protein 21	cysteine biosynthetic process; biological_process
13345282	AT1G27740	RSL4	4.98	6.19	3.94	3.54	2.32	0.230683	0.41515	-2.05	0.016517	0.084636	-2.71	0.000434	0.009626	transcription factor RSL4	transcription, DNA-templated; regulation of transcription, DNA-templated; response to auxin; cell growth; positive regulation of transcription, DNA-templated; root hair cell differentiation; root hair initiation; transcription from RNA polymerase II promoter
13477196	AT4G33730	CAPE1	5.7	3.97	4.71	4.21	-3.33	0.001791	0.023522	-1.99	0.022553	0.099296	-2.8	0.003966	0.027744	putative pathogenesis-related protein	trichoblast differentiation; negative regulation of response to salt stress; biological_process
13519579	AT5G65090	MHR3	5.47	4.77	4.22	3.94	-1.62	0.353137	0.54753	-2.38	0.027369	0.110152	-2.88	0.004693	0.030551	protein DEFORMED ROOT HAIRS 4	plant-type cell wall modification; pollen tube growth; cell tip growth; root epidermal cell differentiation; inositol trisphosphate metabolic process; inositol phosphate dephosphorylation; root hair cell differentiation; root hair initiation; phosphatidylinositol dephosphorylation
13372161	AT1G24620	CML25	5.49	4.74	4.98	3.94	-1.67	0.013772	0.067277	-1.42	0.197185	0.355592	-2.92	0.001584	0.017083	putative calcium-binding protein CML25	response to cold; root hair elongation; pollen tube development
13508760	AT5G40510		9.24	8.71	8.45	7.62	-1.45	0.005228	0.039291	-1.74	0.035281	0.127633	-3.09	0.000233	0.00777	Sucrase/ferredoxin-like family protein	iron ion transport; cellular response to iron ion starvation; response to nitrate; inorganic anion transport; nitrate transport; biological_process
13484954	AT4G15290	CSLB05	5.08	3.85	3.24	3.43	-2.34	0.088751	0.22055	-3.57	0.031869	0.120748	-3.14	0.041386	0.116273	cellulose synthase-like protein B5	polysaccharide biosynthetic process; cellulose biosynthetic process; root hair elongation; cell wall organization
13339119	AT1G12110	NRT1.1	10.91	8.57	10.92	9.16	-5.05	0.008968	0.052655	1.01	0.591253	0.715577	-3.35	0.002058	0.019558	nitrate transporter 1.1	response to water deprivation; response to nitrate; nitrate transport; sterol biosynthetic process; glucosinolate biosynthetic process; plant-type cell wall cellulose metabolic process; cell wall pectin metabolic process; anion transmembrane transport; transport; oligopeptide transport; response to herbicide; auxin-activated signaling pathway; nitrate assimilation; transmembrane transport
13483678	AT4G12730	FLA2	8.63	7.48	6.33	6.86	-2.23	0.006487	0.043908	-4.92	0.003562	0.040023	-3.41	0.000702	0.011792	fasciclin-like arabinogalactan protein 2	acetyl-CoA metabolic process; calcium ion transport; Golgi organization; response to salt stress; sterol biosynthetic process; brassinosteroid biosynthetic process; root hair elongation
13426592	AT3G10710	RHS12	6.72	6.48	4.8	4.91	-1.18	0.158319	0.325671	-3.79	0.009825	0.064248	-3.51	0.001538	0.016907	root hair specific 12	trichoblast differentiation; cell wall modification; pectin catabolic process; negative regulation of catalytic activity
13470476	AT4G18640	MRH1	7.42	6.49	5.72	5.6	-1.9	0.001802	0.023609	-3.25	0.001203	0.025759	-3.54	0.001341	0.01584	putative LRR receptor-like serine/threonine-protein kinase MRH1	protein phosphorylation; cell adhesion; transmembrane receptor protein tyrosine kinase signaling pathway; trichome morphogenesis; vegetative to reproductive phase transition of meristem; protein desumoylation; actin nucleation; lateral root development; developmental growth; root hair cell differentiation; hydrogen peroxide biosynthetic process; cell wall organization; transmembrane receptor prot…
13538265	AT5G51310		7.02	5.95	5.17	5.1	-2.1	0.015526	0.072465	-3.61	0.021765	0.097511	-3.77	0.00109	0.014327	protein LONGER ROOT HAIRS UNDER PHOSPHATE-DEFICIENCY	gibberellin biosynthetic process; root hair elongation; oxidation-reduction process
13354252	AT1G61950	CPK19	4.46	2.78	2.6	2.49	-3.2	8.1e-05	0.008978	-3.62	0.002903	0.036731	-3.91	0.000363	0.009083	calcium-dependent protein kinase 19	protein phosphorylation; abscisic acid-activated signaling pathway; phosphorylation; peptidyl-serine phosphorylation; intracellular signal transduction; protein autophosphorylation
13357381	AT1G70460	RHS10	6.95	6.26	4.26	4.93	-1.62	0.012489	0.063542	-6.48	0.000191	0.014527	-4.07	0.000336	0.008864	proline-rich extensin-like receptor kinase 13	root hair cell differentiation; regulation of unidimensional cell growth; protein phosphorylation; transmembrane receptor protein serine/threonine kinase signaling pathway; phosphorylation; hormone-mediated signaling pathway; protein autophosphorylation
13473293	AT4G25220	RHS15	6.51	4.69	4.65	4.37	-3.54	0.005234	0.039305	-3.63	0.059003	0.173169	-4.39	0.002025	0.019377	putative glycerol-3-phosphate transporter 2	anion transport; trichoblast differentiation; phosphate ion homeostasis; transmembrane transport; transport; carbohydrate transport; phosphate ion transmembrane transport
13473293	AT4G25220	RHS15	6.51	4.69	4.65	4.37	-3.54	0.005234	0.039305	-3.63	0.059003	0.173169	-4.39	0.002025	0.019377	putative glycerol-3-phosphate transporter 2	anion transport; trichoblast differentiation; phosphate ion homeostasis; transmembrane transport; transport; carbohydrate transport; phosphate ion transmembrane transport
13413235	AT2G26420	PIP5K3	6.77	6.48	4.9	4.62	-1.22	0.221692	0.404974	-3.65	0.00197	0.031111	-4.44	0.000772	0.012233	phosphatidylinositol-4-phosphate 5-kinase 3	root hair cell differentiation; root hair elongation; root hair cell tip growth; phosphorylation; phosphatidylinositol metabolic process; phosphatidylinositol phosphorylation
13526284	AT5G14750	MYB66	5.82	4.65	3.79	3.63	-2.26	0.003101	0.029935	-4.1	4.1e-05	0.010044	-4.55	0.001526	0.01685	transcription factor WER	cell fate specification; transcription, DNA-templated; regulation of transcription, DNA-templated; epidermal cell differentiation; cell fate commitment; positive regulation of transcription, DNA-templated; root hair cell differentiation; multicellular organismal development
13427252	AT3G12540		5.47	4.69	3.65	3.13	-1.72	0.012615	0.063893	-3.55	0.001528	0.028487	-5.07	0.000637	0.011346	hypothetical protein	root hair cell differentiation
13480193	AT4G00680	ADF8	4.5	3.17	1.86	2.12	-2.52	0.005493	0.040179	-6.24	0.001109	0.025033	-5.2	0.001147	0.014673	actin depolymerizing factor 8	trichoblast differentiation; actin filament depolymerization
13391328	AT2G03720	MRH6	4.63	2.98	2.38	2.24	-3.15	0.01358	0.066706	-4.75	0.003238	0.038464	-5.23	0.001439	0.016354	MORPHOGENESIS OF ROOT HAIR 6	response to molecule of fungal origin; trichoblast differentiation; lateral root development; developmental growth; root hair cell differentiation; root hair elongation; response to stress
13405469	AT2G45750		7.16	6.62	4.9	4.77	-1.46	0.012051	0.062246	-4.79	0.006438	0.05267	-5.26	0.000245	0.007893	putative methyltransferase PMT16	trichoblast differentiation; methylation
13475543	AT4G30320		7.52	6.35	4.81	5.08	-2.26	0.003947	0.033814	-6.58	0.015348	0.081388	-5.44	0.001626	0.017277	CAP (Cysteine-rich secretory proteins, Antigen 5, and Pathogenesis-related 1 protein) superfamily protein	trichoblast differentiation; root hair cell differentiation; biological_process
13394469	AT2G19060		7.45	6.16	6.79	5	-2.45	0.021271	0.08747	-1.58	0.085176	0.213992	-5.49	0.019485	0.071634	SGNH hydrolase-type esterase family protein	response to zinc ion; lipid catabolic process; root hair cell differentiation; lipid metabolic process
13403000	AT2G39900		9.6	8.82	7.88	7.14	-1.72	0.002857	0.028888	-3.31	0.001117	0.025033	-5.52	0.000298	0.008359	protein WLIM2A	polysaccharide biosynthetic process; multidimensional cell growth; cell tip growth; regulation of hormone levels; anthocyanin accumulation in tissues in response to UV light; root hair elongation; actin filament bundle assembly; membrane fusion; cell wall organization
13503724	AT5G19800	HRGP2	6.43	5.59	3.95	3.95	-1.79	0.006453	0.043813	-5.59	0.005247	0.047567	-5.57	0.000256	0.007978	hydroxyproline-rich glycoprotein family protein	trichoblast differentiation; biological_process
13474964	AT4G28850	XTH26	6.73	4.46	4.19	4.21	-4.82	0.000879	0.017684	-5.8	0.020297	0.093547	-5.73	0.002786	0.022863	xyloglucan endotransglucosylase/hydrolase 26	cellular glucan metabolic process; xyloglucan metabolic process; cell wall biogenesis; cell wall organization; carbohydrate metabolic process; metabolic process
13405538	AT2G45890	ROPGEF4	5.35	4.18	2.88	2.81	-2.25	0.004551	0.03645	-5.54	0.00064	0.020123	-5.82	0.000591	0.010992	RHO guanyl-nucleotide exchange factor 4	plant-type cell wall organization; glucuronoxylan metabolic process; positive regulation of GTPase activity; xylan biosynthetic process; root hair elongation
13530295	AT5G24313	Unknown	5.4	3.34	3.43	2.85	-4.16	0.001141	0.019518	-3.91	0.056209	0.168057	-5.87	0.000414	0.009538	hypothetical protein	trichoblast differentiation; root hair cell differentiation; biological_process
13539844	AT5G55730	FLA1	5.32	4.14	2.87	2.76	-2.26	0.004778	0.037345	-5.46	0.000868	0.02265	-5.88	0.000225	0.00777	fasciclin-like arabinogalactan protein 1	root development; shoot system development
13475133	AT4G29180	RHS16	6.08	5	3.26	3.48	-2.11	0.020161	0.084921	-7.05	0.008064	0.058468	-6.06	0.001309	0.015633	protein root hair specific 16	hormone-mediated signaling pathway; protein autophosphorylation; root hair cell differentiation; protein phosphorylation; phosphorylation
13348572	AT1G43020	Unknown	6.08	5.81	3.98	3.48	-1.2	0.055258	0.161282	-4.29	0.00047	0.018307	-6.07	3.7e-05	0.004246	hypothetical protein	root hair cell differentiation
13354551	AT1G62980	EXPA18	5.98	4.72	3.83	3.32	-2.4	0.042988	0.136982	-4.45	0.011901	0.070706	-6.31	0.00267	0.022397	expansin A18	plant-type cell wall organization; unidimensional cell growth; plant-type cell wall loosening; plant-type cell wall modification involved in multidimensional cell growth; trichoblast differentiation; root hair cell differentiation; root hair elongation; cell wall organization
13522046	AT5G04730		9.48	6.71	9.18	6.75	-6.81	0.001096	0.019284	-1.24	0.591911	0.716162	-6.62	0.000761	0.012171	Ankyrin-repeat containing protein	biological_process
13378607	AT1G52240	ROPGEF11	5.81	4.83	3.55	3.08	-1.97	0.005938	0.041806	-4.79	0.001857	0.030315	-6.62	0.000116	0.005877	RHO guanyl-nucleotide exchange factor 11	microtubule cytoskeleton organization; microtubule-based process; pollen tube growth; positive regulation of GTPase activity; root development; root hair cell development
13493261	AT4G33880	RSL2	6.51	5.71	4.88	3.77	-1.73	0.039343	0.129124	-3.09	0.002768	0.035966	-6.66	0.000108	0.00575	transcription factor bHLH85	transcription, DNA-templated; regulation of transcription, DNA-templated; response to auxin; cell growth; root hair initiation; transcription from RNA polymerase II promoter
13422987	AT3G01730		5.57	4.93	2.7	2.8	-1.57	0.027709	0.103006	-7.3	0.025876	0.106907	-6.82	0.000119	0.005959	hypothetical protein	root hair elongation
13497934	AT5G05500	MOP10	6.64	5.89	3.59	3.85	-1.68	0.241385	0.427954	-8.28	0.014711	0.079652	-6.94	0.001584	0.017083	pollen_Ole_e_I domain-containing protein	unidimensional cell growth; trichoblast differentiation; root hair elongation; biological_process
13421604	AT2G45470	FLA8	9.17	7.3	6.64	6.37	-3.66	0.000203	0.01109	-5.76	0.0001	0.012161	-6.96	0.000107	0.005747	FASCICLIN-like arabinogalactan protein 8	pattern specification process; regulation of cell size; plant-type cell wall organization; plant-type cell wall biogenesis; auxin polar transport; root morphogenesis; growth
13505679	AT5G25460	DGR2	8.93	7.36	6.77	6.1	-2.97	7.1e-05	0.008718	-4.47	0.001819	0.030094	-7.13	0.000697	0.011787	UF642 l-GalL-responsive protein 1	root morphogenesis; response to karrikin
13420154	AT2G41970	MRI	6.81	5.9	4.37	3.96	-1.88	0.021199	0.087362	-5.43	0.003132	0.037899	-7.19	0.000383	0.009176	putative protein kinase	plant-type cell wall modification; pollen tube growth; protein phosphorylation; phosphorylation; peptidyl-tyrosine phosphorylation; root hair cell tip growth; transmembrane receptor protein serine/threonine kinase signaling pathway; hormone-mediated signaling pathway; protein autophosphorylation
13391664	AT2G04680		6.6	5.96	4.91	3.68	-1.56	0.252727	0.441087	-3.25	0.015821	0.082837	-7.62	0.000546	0.010495	cysteine/histidine-rich C1 domain-containing protein	brassinosteroid biosynthetic process; root hair cell differentiation; oxidation-reduction process
13477603	AT4G34580	COW1	5.98	4.63	3.9	3.04	-2.54	0.000397	0.013903	-4.23	0.000177	0.013973	-7.68	2.9e-05	0.004043	phosphatidylinositol transfer protein COW1	transport; cell tip growth; root epidermal cell differentiation; trichoblast differentiation; protein transport; lateral root development; developmental growth; root hair cell differentiation; root hair elongation; root hair cell tip growth
13366961	AT1G12090	ELP	6.52	3.68	3.86	3.56	-7.14	0.000457	0.014769	-6.3	0.000456	0.018135	-7.78	0.000833	0.012674	extensin-like protein	polysaccharide biosynthetic process; lipid transport; pattern specification process; regulation of cell size; multidimensional cell growth; auxin polar transport; cell tip growth; root morphogenesis; regulation of hormone levels; cysteine biosynthetic process; growth; anthocyanin accumulation in tissues in response to UV light; root hair elongation; cell wall organization
13455873	AT3G43960		6.34	4.33	3.33	3.17	-4.01	0.001459	0.021709	-8.04	0.001068	0.024486	-9	0.000119	0.005959	putative cysteine proteinase	proteolysis; brassinosteroid biosynthetic process; root hair elongation; proteolysis involved in cellular protein catabolic process
13434660	AT3G29780	RALFL27	5.95	3.55	3.34	2.69	-5.27	0.000355	0.013504	-6.12	0.000405	0.017159	-9.59	0.00014	0.006314	protein ralf-like 27	cell-cell signaling; root hair cell differentiation; calcium-mediated signaling
13339342	AT1G12560	EXPA7	8.29	7.17	5.12	5.02	-2.16	0.007404	0.047349	-8.95	0.001025	0.023986	-9.64	0.000315	0.008559	alpha-expansin family protein	plant-type cell wall organization; unidimensional cell growth; plant-type cell wall loosening; plant-type cell wall modification involved in multidimensional cell growth; trichoblast differentiation; petal morphogenesis; root hair cell differentiation; root hair elongation; cell wall organization
13334490	AT1G01750	ADF11	6.64	5.39	3.78	3.28	-2.37	0.002471	0.027143	-7.25	0.000317	0.015929	-10.28	0.000175	0.006957	actin depolymerizing factor 11	trichoblast differentiation; actin filament depolymerization
13517871	AT5G61350	CAP1	7.41	6.49	4.64	4.02	-1.89	0.008779	0.052172	-6.83	0.002058	0.031762	-10.51	0.000453	0.009812	putative receptor-like protein kinase	protein phosphorylation; regulation of calcium ion transport; root hair cell development; cellular ammonia homeostasis; transmembrane receptor protein serine/threonine kinase signaling pathway; phosphorylation; hormone-mediated signaling pathway; protein autophosphorylation
13406334	AT2G47540		7.37	6.46	3.87	3.82	-1.88	0.021341	0.087654	-11.32	0.007566	0.056724	-11.7	4.3e-05	0.004431	pollen Ole e 1 allergen and extensin family protein	root hair cell differentiation; biological_process
13452199	AT3G21340		7.44	5.55	5.11	3.8	-3.7	0.003982	0.033979	-5	0.004775	0.045495	-12.47	0.000605	0.011092	receptor-like protein kinase	glucuronoxylan metabolic process; xylan biosynthetic process; root hair cell differentiation; protein phosphorylation; phosphorylation; peptidyl-tyrosine phosphorylation
13537334	AT5G49270	SHV2	7.13	5.29	4.06	3.42	-3.58	0.001524	0.021976	-8.39	0.000921	0.023034	-13.03	0.000596	0.011013	COBRA-like protein 9	cell tip growth; root epidermal cell differentiation; trichoblast differentiation; cellulose microfibril organization; lateral root development; developmental growth; root hair cell differentiation; root hair elongation; cell growth
13541743	AT5G60660	PIP2;4	10.4	7.21	8.06	6.48	-9.17	0.000494	0.01488	-5.06	0.006719	0.053827	-15.2	0.000127	0.006118	putative aquaporin PIP2-4	transport; iron ion transport; water transport; response to abscisic acid; cellular response to iron ion starvation; glucuronoxylan metabolic process; xylan biosynthetic process; root hair elongation; hydrogen peroxide transmembrane transport; cellular water homeostasis; glycerol transport; ion transmembrane transport
13377260	AT1G48930	GH9C1	7.76	7.34	4.45	3.7	-1.33	0.005	0.038313	-9.9	0.014444	0.078984	-16.64	1e-06	0.002371	glycosyl hydrolase 9C1	trichoblast differentiation; cellulose catabolic process; cell wall organization; polysaccharide catabolic process; carbohydrate metabolic process; metabolic process
13515808	AT5G56540	AGP14	7.76	6.59	4.44	3.66	-2.25	0.019679	0.08364	-10.02	0.000725	0.021117	-17.16	0.000138	0.006271	arabinogalactan protein 14	root hair elongation
13339088	AT1G12040	LRX1	7.31	6.23	3.45	3.14	-2.11	0.010835	0.058576	-14.48	0.012236	0.07174	-17.97	7.6e-05	0.005168	leucine-rich repeat extensin-like protein 1	cell morphogenesis involved in differentiation; unidimensional cell growth; trichoblast differentiation; lateral root development; developmental growth; root hair cell differentiation; root hair elongation; cell wall organization; multicellular organismal development
13495995	AT4G40090	AGP3	6.99	5.36	4.45	2.73	-3.08	0.000404	0.013903	-5.8	0.011604	0.069928	-19.12	3.8e-05	0.004281	arabinogalactan protein 3	multicellular organismal development; trichoblast differentiation; root hair cell differentiation
13387833	AT1G75780	TUB1	7.8	6.46	3.35	3.26	-2.54	0.006614	0.044377	-21.95	0.000962	0.02337	-23.32	0.000765	0.012209	tubulin beta-1 chain	polysaccharide biosynthetic process; gluconeogenesis; cytoskeleton organization; microtubule-based process; response to light stimulus; multidimensional cell growth; unidimensional cell growth; cell tip growth; proteasomal protein catabolic process; regulation of hormone levels; anthocyanin accumulation in tissues in response to UV light; root hair elongation; protein polymerization; cell wall or…
13540766	AT5G58010	LRL3	7.77	6.62	3.52	3.17	-2.22	0.000817	0.017314	-18.95	0.000955	0.023338	-24.16	3.5e-05	0.004187	bHLH protein LJRHL1-like 3	transcription, DNA-templated; regulation of transcription, DNA-templated; root hair cell development; transcription from RNA polymerase II promoter
13421112	AT2G44110	MLO15	8.33	5.98	3.53	3.55	-5.11	0.000353	0.013504	-27.9	0.004087	0.042624	-27.52	2.9e-05	0.004043	MLO-like protein 15	defense response; response to biotic stimulus; trichoblast differentiation; root hair cell differentiation; root hair elongation
13472012	AT4G22212		10.27	7.28	6.48	5.25	-7.96	3e-05	0.008276	-13.87	0.002439	0.033992	-32.54	1.6e-05	0.003803	defensin-like protein 98	transition metal ion transport; killing of cells of other organism; root hair elongation; defense response to fungus; defense response
13416502	AT2G33790	AGP30	9.21	6.5	3.96	3.69	-6.56	0.004466	0.036023	-37.96	9.4e-05	0.011835	-45.84	0.000102	0.005647	arabinogalactan protein 30	regulation of seed dormancy process; regulation of root development; biological_process

## Sheet: Hormonal bio. and signalling
Transcript Cluster ID	Gene ID	Gene Symbol	C (log2)	As (log2)	Hpx (log2)	HpxAs (log2)	As vs. C (linear)	ANOVA (p)	FDR (p)	Hpx vs. C (linear)	ANOVA (p)	FDR (p)	HpxAs vs C (linear)	ANOVA (p)	FDR (p)	Description	GO Biological Process Term
13410429	AT2G19590	ACO1	7.6	7.19	11.08	10.37	-1.33	0.052117	0.155142	11.13	2.7e-05	0.010044	6.78	0.0001	0.005573	1-aminocyclopropane-1-carboxylate oxidase 1	defense response; ethylene biosynthetic process; xylem development; cell wall macromolecule metabolic process; oxidation-reduction process; cellular response to iron ion; cellular response to fatty acid; cellular response to nitric oxide; cellular response to potassium ion starvation
13444202	AT3G03660	WOX11	3.8	4.16	6.44	6.25	1.28	0.085376	0.215117	6.21	0.001372	0.027089	5.46	0.001962	0.019073	WUSCHEL related homeobox 11	transcription, DNA-templated; regulation of transcription, DNA-templated; multicellular organismal development; terpenoid biosynthetic process; auxin-activated signaling pathway; adventitious root development
13421994	AT2G46400	WRKY46	5.42	6.19	7.6	7.73	1.71	0.18151	0.356083	4.55	0.012574	0.072684	4.98	0.00677	0.037739	putative WRKY transcription factor 46	transcription, DNA-templated; regulation of transcription, DNA-templated; systemic acquired resistance; salicylic acid biosynthetic process; response to chitin; lateral root development
13428498	AT3G15170	CUC1	4.12	4.87	4.91	5.79	1.69	0.02564	0.098189	1.73	0.043754	0.145827	3.18	0.006738	0.037666	protein CUP-SHAPED COTYLEDON 1	transcription, DNA-templated; regulation of transcription, DNA-templated; embryo development ending in seed dormancy; flower development; meristem initiation; primary shoot apical meristem specification; specification of floral organ identity; formation of organ boundary; secondary shoot formation; carpel development; gynoecium development; meristem development; lateral root development; negative…
13368810	AT1G16510	SAUR41	3.26	3.69	4.69	4.83	1.35	0.177411	0.350324	2.69	0.001393	0.027278	2.97	8.4e-05	0.005299	protein SMALL AUXIN UPREGULATED 41	response to auxin; auxin-activated signaling pathway; positive gravitropism; cell growth; regulation of growth; auxin transport; root radial pattern formation; multicellular organismal development
13352807	AT1G56160	MYB72	3.4	4.5	4.16	4.93	2.14	0.032859	0.115097	1.7	0.030427	0.117409	2.88	0.02734	0.08822	R2R3 transcription factor MYB72	regulation of transcription, DNA-templated; induced systemic resistance, ethylene mediated signaling pathway; cellular response to iron ion; cellular response to ethylene stimulus; cellular response to nitric oxide
13352807	AT1G56160	MYB72	3.4	4.5	4.16	4.93	2.14	0.032859	0.115097	1.7	0.030427	0.117409	2.88	0.02734	0.08822	R2R3 transcription factor MYB72	regulation of transcription, DNA-templated; induced systemic resistance, ethylene mediated signaling pathway; cellular response to iron ion; cellular response to ethylene stimulus; cellular response to nitric oxide
13493613	AT4G34890	XDH1	7.26	9.49	7.77	8.78	4.69	0.000237	0.011686	1.42	0.014583	0.079275	2.87	0.000359	0.009053	xanthine dehydrogenase 1	response to reactive oxygen species; purine nucleobase catabolic process; response to water deprivation; superoxide anion generation; xanthine metabolic process; oxidation-reduction process; xanthine catabolic process
13499397	AT5G08640	FLS1	3.91	7.31	4.22	5.37	10.57	0.000576	0.015541	1.24	0.070269	0.191266	2.75	0.000378	0.009175	flavonol synthase 1	response to UV; anthocyanin-containing compound biosynthetic process; response to auxin; response to sucrose; flavonoid biosynthetic process; response to UV-B; oxidation-reduction process; response to karrikin; flavonol biosynthetic process
13499397	AT5G08640	FLS1	3.91	7.31	4.22	5.37	10.57	0.000576	0.015541	1.24	0.070269	0.191266	2.75	0.000378	0.009175	flavonol synthase 1	response to UV; anthocyanin-containing compound biosynthetic process; response to auxin; response to sucrose; flavonoid biosynthetic process; response to UV-B; oxidation-reduction process; response to karrikin; flavonol biosynthetic process
13349991	AT1G49430	LACS2	6.85	8.95	7.7	8.3	4.31	2e-06	0.00646	1.81	0.053842	0.163807	2.74	0.001008	0.013797	long-chain acyl-CoA synthetase 2	long-chain fatty acid metabolic process; defense response to insect; fatty acid metabolic process; fatty acid biosynthetic process; wax biosynthetic process; cutin biosynthetic process; lateral root formation; defense response to fungus; lipid metabolic process; metabolic process
13416852	AT2G34650	PID	6.11	7.5	7.1	7.52	2.62	0.02188	0.088772	1.99	0.027736	0.11088	2.65	0.011934	0.052917	protein serine/threonine kinase PINOID	regulation of cell size; response to blue light; photomorphogenesis; response to auxin; auxin-activated signaling pathway; auxin polar transport; positive gravitropism; anthocyanin accumulation in tissues in response to UV light; root development; stamen development; root hair initiation; root hair elongation; cotyledon development; phyllome development; response to karrikin; protein phosphorylat…
13481226	AT4G03080	BSL1	8.78	9.4	9.6	10.09	1.54	0.018587	0.080591	1.77	0.000974	0.023499	2.49	4.3e-05	0.004431	serine/threonine-protein phosphatase BSL1	brassinosteroid mediated signaling pathway; protein dephosphorylation; metabolic process
13481226	AT4G03080	BSL1	8.78	9.4	9.6	10.09	1.54	0.018587	0.080591	1.77	0.000974	0.023499	2.49	4.3e-05	0.004431	serine/threonine-protein phosphatase BSL1	brassinosteroid mediated signaling pathway; protein dephosphorylation; metabolic process
13404202	AT2G42750	DJC77	7.5	8.63	7.89	8.78	2.2	4.1e-05	0.008276	1.32	0.024218	0.103115	2.44	0.01339	0.056784	DNAJ heat shock N-terminal domain-containing protein	protein folding; protein refolding; response to stress
13352327	AT1G55020	LOX1	8.37	9.95	10.61	9.61	2.99	0.001364	0.02108	4.72	0.00799	0.058276	2.35	0.003499	0.025914	lipoxygenase 1	defense response; response to wounding; jasmonic acid biosynthetic process; response to abscisic acid; response to jasmonic acid; defense response to bacterium, incompatible interaction; lateral root formation; membrane disassembly; oxylipin biosynthetic process; lipid oxidation; growth; root development; lipid metabolic process; fatty acid metabolic process; fatty acid biosynthetic process; oxid…
13341372	AT1G17420	LOX3	4.08	3.95	4.85	5.23	-1.09	0.815477	0.896187	1.71	0.725096	0.817926	2.22	0.853012	0.902021	lipoxygenase 3	defense response; pollen development; response to wounding; response to fungus; response to high light intensity; ethylene biosynthetic process; jasmonic acid biosynthetic process; response to jasmonic acid; anther dehiscence; response to chitin; oxylipin biosynthetic process; lipid oxidation; growth; anther development; stamen filament development; lipid metabolic process; fatty acid metabolic p…
13535113	AT5G43870	FL1	4.82	5.01	6.74	5.97	1.15	0.376103	0.570633	3.81	0.006815	0.054289	2.22	0.002948	0.02353	hypothetical protein	signal transduction
13522407	AT5G05730	ASA1	8.66	9.19	9.53	9.79	1.44	0.766772	0.866581	1.83	0.364609	0.521995	2.19	0.205442	0.344249	anthranilate synthase component I-1	tryptophan biosynthetic process; MAPK cascade; threonine catabolic process; tryptophan catabolic process; protein targeting to membrane; signal transduction; response to cold; response to water deprivation; detection of biotic stimulus; response to wounding; response to bacterium; indoleacetic acid biosynthetic process; salicylic acid biosynthetic process; response to ethylene; response to auxin;…
13443591	AT3G02260	BIG	9.06	9.76	9.18	10.1	1.62	0.001463	0.021739	1.08	0.268975	0.430787	2.05	0.000217	0.00768	auxin transport protein BIG	response to fungus; photomorphogenesis; response to auxin; auxin-activated signaling pathway; unidimensional cell growth; auxin polar transport; lateral root formation; inflorescence morphogenesis; indeterminate inflorescence morphogenesis; root development; multicellular organismal development
13356199	AT1G67560	LOX6	7.89	7.87	8.75	8.9	-1.01	0.572761	0.736928	1.81	0.027142	0.109666	2.02	0.018717	0.069907	lipoxygenase 6	response to wounding; jasmonic acid biosynthetic process; oxylipin biosynthetic process; lipid oxidation; growth; lipid metabolic process; fatty acid metabolic process; fatty acid biosynthetic process; oxidation-reduction process
13342963	AT1G21410	SKP2A	4.35	5.06	4.79	5.35	1.64	0.009531	0.05456	1.36	0.140328	0.289539	2	0.075	0.173313	F-box protein SKP2A	auxin-activated signaling pathway; lateral root formation; protein ubiquitination; SCF-dependent proteasomal ubiquitin-dependent protein catabolic process; negative regulation of transcription, DNA-templated; positive regulation of cell division; cellular response to auxin stimulus
13476692	AT4G32690	GLB3	6.57	6.59	7.66	7.57	1.02	0.125283	0.279108	2.14	0.003272	0.038522	2	0.000305	0.008421	hemoglobin 3	response to hypoxia; response to auxin; oxygen transport; transport
13438942	AT3G53480	PDR9	9.45	11.46	10.09	10.33	4.02	0.000151	0.010272	1.55	0.008046	0.058442	1.84	0.009074	0.04465	ABC transporter G family member 37	transition metal ion transport; drug transmembrane transport; auxin polar transport; regulation of anion channel activity; root development; transmembrane transport; cellular response to indolebutyric acid stimulus; transport; metabolic process
13435643	AT3G44880	ACD1	4.37	5.45	4.51	5.24	2.12	0.01175	0.061355	1.1	0.294519	0.456863	1.83	0.149873	0.277845	pheophorbide A oxygenase	cell death; embryo development ending in seed dormancy; defense response to bacterium, incompatible interaction; flower development; leaf morphogenesis; thylakoid membrane organization; fruit development; vegetative to reproductive phase transition of meristem; chlorophyll catabolic process; iron-sulfur cluster assembly; cell differentiation; positive regulation of transcription, DNA-templated; o…
13435643	AT3G44880	ACD1	4.37	5.45	4.51	5.24	2.12	0.01175	0.061355	1.1	0.294519	0.456863	1.83	0.149873	0.277845	pheophorbide A oxygenase	cell death; embryo development ending in seed dormancy; defense response to bacterium, incompatible interaction; flower development; leaf morphogenesis; thylakoid membrane organization; fruit development; vegetative to reproductive phase transition of meristem; chlorophyll catabolic process; iron-sulfur cluster assembly; cell differentiation; positive regulation of transcription, DNA-templated; o…
13425213	AT3G06810	IBR3	7.22	8.61	7.79	8.04	2.61	0.000402	0.013903	1.49	0.003994	0.042302	1.76	0.000429	0.009581	acyl-CoA dehydrogenase-related protein	response to symbiotic fungus; fatty acid beta-oxidation using acyl-CoA dehydrogenase; root hair elongation; lipid homeostasis; lipid metabolic process; fatty acid metabolic process; metabolic process; oxidation-reduction process
13373358	AT1G28560	SRD2	3.48	4.76	3.79	4.27	2.42	0.000889	0.017728	1.23	0.198775	0.35785	1.72	0.030543	0.094972	protein shoot redifferentiation defective 2	regulation of transcription, DNA-templated; snRNA transcription; auxin-activated signaling pathway; organ morphogenesis; auxin polar transport; longitudinal axis specification; radial axis specification; meristem initiation; lateral root formation; cell dedifferentiation; cell cycle switching; cellular response to auxin stimulus; cellular response to cytokinin stimulus; transcription, DNA-templat…
13513848	AT5G52050	DTX50	4.17	4.87	5.61	4.87	1.62	0.959395	0.978666	2.7	0.415218	0.568753	1.62	0.812512	0.873543	MATE efflux family protein	drug transmembrane transport; ethylene biosynthetic process; defense response by callose deposition; transport; response to abscisic acid; root morphogenesis; transmembrane transport; abscisic acid transport; regulation of response to water deprivation
13444123	AT3G03530	NPC4	4.84	6.06	4.78	5.52	2.33	0.000142	0.010191	-1.04	0.628843	0.744824	1.6	0.099177	0.209703	non-specific phospholipase C4	phospholipid catabolic process; metabolic process
13424748	AT3G05630	PLDP2	5.14	7.37	5.25	5.67	4.67	0.002474	0.027155	1.08	0.609834	0.730644	1.44	0.087259	0.19221	phospholipase D P2	fatty acid beta-oxidation; exocytosis; cellular response to nitrogen starvation; signal transduction; aging; phospholipid catabolic process; toxin catabolic process; response to auxin; cellular response to phosphate starvation; galactolipid biosynthetic process; cellular response to water deprivation; proteasome-mediated ubiquitin-dependent protein catabolic process; negative regulation of transc…
13422258	AT2G47000	ABCB4	9.65	11.28	9.88	9.91	3.1	0.000131	0.009874	1.18	0.184045	0.340909	1.2	0.018359	0.068982	auxin efflux transmembrane transporter MDR4	response to superoxide; ER to Golgi vesicle-mediated transport; signal transduction; toxin catabolic process; response to water deprivation; gravitropism; response to salt stress; response to ethylene; response to auxin; auxin-activated signaling pathway; response to cytokinin; response to abscisic acid; abscisic acid-activated signaling pathway; response to carbohydrate; response to jasmonic aci…
13501189	AT5G13750	ZIFL1	7.33	10.07	6.96	7.4	6.7	0.001043	0.018912	-1.29	0.227136	0.387248	1.05	0.930485	0.954975	zinc induced facilitator-like 1 protein	response to water deprivation; gravitropism; basipetal auxin transport; root development; potassium ion transmembrane transport; response to karrikin; regulation of stomatal closure; transport; transmembrane transport
13466930	AT4G10040	CYTC-2	7.43	8.6	7.83	7.48	2.25	0.012654	0.063961	1.31	0.596559	0.720047	1.03	0.615435	0.72669	cytochrome c-2	mitochondrial electron transport, ubiquinol to cytochrome c; mitochondrial electron transport, cytochrome c to oxygen; ATP synthesis coupled electron transport; oxidation-reduction process
13494609	AT4G37060	PLP5	6.06	4.56	7.14	5.64	-2.82	0.058724	0.168087	2.12	0.212123	0.372587	-1.34	0.167586	0.300142	PATATIN-like protein 5	defense response; lateral root formation; lipid catabolic process; lipid metabolic process; metabolic process
13450762	AT3G18130	RACK1C_AT	7.27	7.11	6.15	6.69	-1.12	0.01286	0.064634	-2.18	1.6e-05	0.008974	-1.5	0.039556	0.112564	receptor for activated C kinase 1C	RNA methylation; nucleotide biosynthetic process; pyrimidine ribonucleotide biosynthetic process; seed germination; positive regulation of signal transduction; root development; shoot system development; cellular response to abscisic acid stimulus; signal transduction
13461471	AT3G58190	LBD29	5.51	4.73	7.17	4.76	-1.72	0.010269	0.056859	3.16	0.000145	0.0132	-1.69	0.922956	0.950285	protein ASYMMETRIC LEAVES 2-LIKE 16	response to auxin; response to brassinosteroid; lateral root formation; response to cyclopentenone
13336150	AT1G05630	5PTASE13	6.6	6.85	5.35	5.83	1.19	0.378005	0.572425	-2.38	0.001777	0.029957	-1.7	0.009901	0.047022	Type I inositol-1,4,5-trisphosphate 5-phosphatase 13	response to nutrient; response to wounding; gravitropism; response to blue light; response to abscisic acid; response to carbohydrate; plant-type cell wall modification; pollen germination; pollen tube growth; phloem or xylem histogenesis; sugar mediated signaling pathway; auxin homeostasis; inositol phosphate dephosphorylation; root development; phosphatidylinositol dephosphorylation
13468536	AT4G14560	IAA1	3.97	3.47	2.87	3.14	-1.42	0.101568	0.240783	-2.14	0.141367	0.290655	-1.78	0.017611	0.067275	auxin-responsive protein IAA1	transcription, DNA-templated; regulation of transcription, DNA-templated; response to auxin; auxin-activated signaling pathway; response to brassinosteroid; response to cyclopentenone; lateral root development
13396076	AT2G22840	GRF1	6.98	6.28	5.85	6.15	-1.61	0.011283	0.059988	-2.18	0.002709	0.035549	-1.78	0.006146	0.03588	growth-regulating factor 1	transcription, DNA-templated; regulation of transcription, DNA-templated; response to nematode; response to abscisic acid; embryo development ending in seed dormancy; seed germination; seed dormancy process; root development; leaf development; regulation of nematode larval development; developmental process
13475097	AT4G29140	ABS3,	4.17	3.17	3.4	3.27	-2	0.004366	0.03574	-1.71	0.23654	0.397287	-1.87	0.006235	0.036095	putative MATE transport protein ADS1	drug transmembrane transport; negative regulation of defense response; response to arsenic-containing substance; transport; defense response; root morphogenesis; auxin homeostasis; regulation of organ growth; transmembrane transport
13339607	AT1G13260	RAV1	5.24	3.69	4.76	4.33	-2.94	0.009234	0.05358	-1.4	0.79072	0.864057	-1.88	0.100791	0.212112	AP2/ERF and B3 domain-containing transcription factor RAV1	transcription, DNA-templated; regulation of transcription, DNA-templated; protein targeting to membrane; response to brassinosteroid; ethylene-activated signaling pathway; negative regulation of flower development; positive regulation of flavonoid biosynthetic process; regulation of plant-type hypersensitive response; negative regulation of transcription, DNA-templated; leaf development; lateral …
13339187	AT1G12240	ATBETAFRUCT4	8.09	8.3	7	7.09	1.15	0.203466	0.383848	-2.13	0.049617	0.156778	-2.01	0.003003	0.02372	acid beta-fructofuranosidase 4	sucrose metabolic process; calcium ion transport; Golgi organization; response to bacterium; response to salt stress; abscisic acid-activated signaling pathway; cellular response to gibberellin stimulus; primary root development; carbohydrate metabolic process; metabolic process
13417610	AT2G36400	GRF3	6.32	5.99	5.29	5.29	-1.26	0.04414	0.139424	-2.05	0.014286	0.078512	-2.05	0.006485	0.036797	growth-regulating factor 3	transcription, DNA-templated; regulation of transcription, DNA-templated; response to nematode; root development; leaf development; regulation of nematode larval development; developmental process
13406797	AT2G01420	PIN4	6.11	6.1	4.94	5.03	-1.01	0.956311	0.976641	-2.26	0.005714	0.049704	-2.12	0.002839	0.023062	auxin efflux carrier component 4	polysaccharide biosynthetic process; pattern specification process; regulation of cell size; multidimensional cell growth; auxin polar transport; cell tip growth; root morphogenesis; response to far red light; regulation of hormone levels; growth; anthocyanin accumulation in tissues in response to UV light; root development; root hair cell differentiation; root hair elongation; cell wall organiza…
13474074	AT4G26970	ACC oxidase 2	10.51	10.52	9.92	9.4	1.01	0.780638	0.87561	-1.5	0.008225	0.059129	-2.16	0.002235	0.020306	aconitase 2	gluconeogenesis; glycolytic process; glyoxylate cycle; tricarboxylic acid cycle; citrate metabolic process; isocitrate metabolic process; protein N-linked glycosylation; response to oxidative stress; cytoskeleton organization; aerobic respiration; response to nitrate; proteasomal protein catabolic process; nitrate transport; response to cadmium ion; metabolic process
13474074	AT4G26970	ACC oxidase 2	10.51	10.52	9.92	9.4	1.01	0.780638	0.87561	-1.5	0.008225	0.059129	-2.16	0.002235	0.020306	aconitase 2	gluconeogenesis; glycolytic process; glyoxylate cycle; tricarboxylic acid cycle; citrate metabolic process; isocitrate metabolic process; protein N-linked glycosylation; response to oxidative stress; cytoskeleton organization; aerobic respiration; response to nitrate; proteasomal protein catabolic process; nitrate transport; response to cadmium ion; metabolic process
13518334	AT5G62380	NAC101	5.34	3.74	4.45	4.22	-3.04	0.001242	0.020212	-1.86	0.029702	0.115798	-2.18	0.017873	0.067853	NAC-domain transcription factor	transcription, DNA-templated; regulation of transcription, DNA-templated; cell adhesion; multicellular organismal development; response to fungus; response to auxin; response to cytokinin; response to abscisic acid; response to brassinosteroid; meristem initiation; xylem development; trichome morphogenesis; regulation of cell wall macromolecule metabolic process; positive regulation of programmed…
13460635	AT3G56090	FER3	7.12	6.47	6.06	5.99	-1.57	0.031231	0.111278	-2.08	0.041411	0.140728	-2.19	0.001616	0.017266	ferritin 3	response to reactive oxygen species; iron ion transport; cellular iron ion homeostasis; flower development; response to iron ion; photosynthesis; leaf development; iron ion homeostasis; oxidation-reduction process
13454916	AT3G28860	ABCB19	8.42	8.06	6.99	7.28	-1.29	0.006535	0.044097	-2.7	0.000118	0.012591	-2.22	0.000104	0.005675	ABC transporter B family member 19	polysaccharide biosynthetic process; pattern specification process; regulation of cell size; response to blue light; response to red or far red light; photomorphogenesis; response to auxin; auxin-activated signaling pathway; multidimensional cell growth; auxin polar transport; cell tip growth; positive gravitropism; root morphogenesis; vernalization response; formation of organ boundary; response…
13390011	AT1G80340	GA3OX2	5.71	4.75	4.35	4.55	-1.94	0.243597	0.430496	-2.57	0.000632	0.020113	-2.23	0.042731	0.118835	gibberellin 3-beta-dioxygenase 2	fatty acid beta-oxidation; peroxisome organization; response to red or far red light; photomorphogenesis; gibberellin biosynthetic process; embryo development ending in seed dormancy; seed germination; regulation of flower development; meristem structural organization; response to red light; seed dormancy process; sugar mediated signaling pathway; vegetative to reproductive phase transition of me…
13492210	AT4G31920	ARR10	8.44	7.98	7.43	7.27	-1.37	0.089746	0.222123	-2.02	0.007155	0.055281	-2.26	0.019148	0.070859	two-component response regulator ARR10	phosphorelay signal transduction system; transcription, DNA-templated; regulation of transcription, DNA-templated; response to cytokinin; cytokinin-activated signaling pathway; regulation of seed germination; regulation of root meristem growth; regulation of chlorophyll biosynthetic process; regulation of anthocyanin metabolic process; root development; shoot system development; regulation of sho…
13358105	AT1G71930	VND7	5.64	5.01	4.77	4.4	-1.54	0.010947	0.058875	-1.82	0.002642	0.035314	-2.36	0.001559	0.017027	vascular related NAC-domain protein 7	transcription, DNA-templated; regulation of transcription, DNA-templated; cell adhesion; multicellular organismal development; response to fungus; response to auxin; response to cytokinin; response to abscisic acid; response to brassinosteroid; meristem initiation; xylem development; trichome morphogenesis; glucuronoxylan metabolic process; positive regulation of gene expression; cell wall biogen…
13500049	AT5G10720	HK5	6.53	5.57	5.48	5.13	-1.94	0.002857	0.028888	-2.07	0.001351	0.026963	-2.63	0.003271	0.024978	histidine kinase 5	phosphorelay signal transduction system; cytokinin-activated signaling pathway; negative regulation of abscisic acid-activated signaling pathway; vernalization response; negative regulation of ethylene-activated signaling pathway; peptidyl-histidine phosphorylation; anthocyanin accumulation in tissues in response to UV light; root development; carpel development; cellular response to hydrogen per…
13388733	AT1G77690	LAX3	9.3	8.09	8.28	7.83	-2.31	0.000812	0.017314	-2.03	0.010013	0.064923	-2.77	0.001147	0.014673	auxin influx carrier LAX3	polysaccharide biosynthetic process; acetyl-CoA metabolic process; amino acid transport; response to auxin; auxin-activated signaling pathway; multidimensional cell growth; auxin polar transport; cell tip growth; lateral root formation; response to cyclopentenone; regulation of hormone levels; sterol biosynthetic process; brassinosteroid biosynthetic process; anthocyanin accumulation in tissues i…
13387303	AT1G74500	BS1	5.63	5.09	4.54	4.13	-1.46	0.118851	0.269079	-2.14	0.008347	0.059236	-2.83	0.004317	0.029062	transcription factor bHLH135	transcription, DNA-templated; regulation of transcription, DNA-templated; gibberellic acid mediated signaling pathway; brassinosteroid mediated signaling pathway; embryonic root morphogenesis; regulation of growth
13494619	AT4G37070	PLP1	7.47	5.69	7.32	5.94	-3.44	0.016542	0.07522	-1.11	0.27025	0.432142	-2.88	0.03136	0.096769	patatin-related phospholipase A	lipid metabolic process; defense response; lateral root formation; lipid catabolic process; metabolic process
13432048	AT3G23050	IAA7	6.5	5.9	4.94	4.95	-1.51	0.008831	0.052366	-2.93	2e-06	0.00514	-2.93	0.008603	0.043216	auxin-responsive protein IAA7	polysaccharide biosynthetic process; transcription, DNA-templated; regulation of transcription, DNA-templated; pattern specification process; regulation of cell size; response to desiccation; response to cold; response to water deprivation; response to wounding; gravitropism; response to salt stress; response to auxin; auxin-activated signaling pathway; response to abscisic acid; response to jasm…
13363098	AT1G04240	IAA3	5.38	4.99	3.51	3.74	-1.31	0.075426	0.197735	-3.65	0.003103	0.03774	-3.1	0.002373	0.021051	auxin-responsive protein IAA3	transcription, DNA-templated; regulation of transcription, DNA-templated; response to auxin; auxin-activated signaling pathway; response to brassinosteroid; lateral root development
13358744	AT1G73590	PIN1	7.63	6.59	5.89	5.96	-2.05	0.001476	0.021829	-3.33	0.003555	0.039988	-3.19	0.000433	0.009615	auxin efflux carrier component 1	regulation of cell size; nucleotide biosynthetic process; response to nematode; gravitropism; response to blue light; photomorphogenesis; response to auxin; embryo development ending in seed dormancy; determination of bilateral symmetry; organ morphogenesis; flower development; auxin polar transport; polarity specification of adaxial/abaxial axis; leaf morphogenesis; meristem initiation; xylem an…
13384670	AT1G67710	ARR11	8.07	7.92	5.39	6.34	-1.11	0.174055	0.346087	-6.4	0.005191	0.047332	-3.31	0.004752	0.030759	two-component response regulator ARR11	phosphorelay signal transduction system; transcription, DNA-templated; regulation of transcription, DNA-templated; response to cytokinin; cytokinin-activated signaling pathway; regulation of root meristem growth; signal transduction; intracellular signal transduction
13519045	AT5G63980	SAL1	6.99	6.22	5.47	5.14	-1.71	0.001471	0.021803	-2.88	0.000215	0.014563	-3.61	9.3e-05	0.005416	bifunctional 3(2),5-bisphosphate nucleotidase and inositol polyphosphate 1-phosphatase	RNA catabolic process; sulfur compound metabolic process; response to cold; response to water deprivation; response to light stimulus; response to salt stress; abscisic acid-activated signaling pathway; embryo development ending in seed dormancy; negative regulation of signal transduction; thylakoid membrane organization; vegetative to reproductive phase transition of meristem; miRNA catabolic pr…
13489035	AT4G24670	TAR2	5.64	4.59	4.56	3.78	-2.07	0.001042	0.018912	-2.12	0.08023	0.206597	-3.63	7e-06	0.003419	tryptophan aminotransferase related 2	indoleacetic acid biosynthetic process; response to ethylene; embryo development ending in seed dormancy; auxin biosynthetic process; flower development; positive gravitropism; maintenance of root meristem identity; phloem or xylem histogenesis; cotyledon vascular tissue pattern formation; defense response to bacterium; cellular response to nitrogen levels; shoot system development; gynoecium dev…
13387722	AT1G75500	WAT1	11.36	10.65	10.31	9.45	-1.64	0.003763	0.032997	-2.07	0.007933	0.058008	-3.74	0.006234	0.036095	protein walls are thin 1	tryptophan biosynthetic process; polysaccharide biosynthetic process; water transport; defense response; pattern specification process; regulation of cell size; response to salt stress; auxin-activated signaling pathway; response to fructose; multidimensional cell growth; unidimensional cell growth; plant-type secondary cell wall biogenesis; auxin biosynthetic process; auxin polar transport; cell…
13538265	AT5G51310		7.02	5.95	5.17	5.1	-2.1	0.015526	0.072465	-3.61	0.021765	0.097511	-3.77	0.00109	0.014327	protein LONGER ROOT HAIRS UNDER PHOSPHATE-DEFICIENCY	gibberellin biosynthetic process; root hair elongation; oxidation-reduction process
13419364	AT2G40300	FER4	5.29	4.96	3.49	3.33	-1.25	0.006253	0.043066	-3.47	0.008877	0.060913	-3.89	0.002026	0.019377	ferritin 4	response to reactive oxygen species; iron ion transport; cellular iron ion homeostasis; embryo development ending in seed dormancy; flower development; thylakoid membrane organization; response to iron ion; vegetative to reproductive phase transition of meristem; photosynthesis; iron-sulfur cluster assembly; leaf development; ovule development; iron ion homeostasis; oxidation-reduction process
13488168	AT4G22756	SMO1-2	6.68	5.66	4.82	4.63	-2.03	0.012199	0.062635	-3.62	0.0018	0.029987	-4.13	0.000683	0.011716	sterol C4-methyl oxidase 1-2	RNA splicing, via endonucleolytic cleavage and ligation; acetyl-CoA metabolic process; fatty acid biosynthetic process; methionine biosynthetic process; sterol biosynthetic process; brassinosteroid biosynthetic process; cysteine biosynthetic process; sphingoid biosynthetic process; 4,4-dimethyl-9beta,19-cyclopropylsterol oxidation; lipid metabolic process; steroid biosynthetic process; steroid me…
13524193	AT5G10170	MIPS3	8.95	7.94	7	6.82	-2.01	5e-05	0.008405	-3.87	0.000198	0.014527	-4.36	0.003686	0.026731	myo-inositol-1-phosphate synthase	response to reactive oxygen species; inositol biosynthetic process; phospholipid biosynthetic process; embryo development ending in seed dormancy; response to iron ion; photosynthesis; iron ion homeostasis; lipid metabolic process
13533431	AT5G38970	BR6OX1	4.86	2.68	2.61	2.67	-4.55	0.061923	0.173769	-4.77	0.015241	0.081062	-4.56	0.019432	0.071493	brassinosteroid-6-oxidase 1	brassinosteroid homeostasis; brassinosteroid biosynthetic process; oxidation-reduction process; lipid metabolic process; steroid biosynthetic process; multicellular organismal development; sterol metabolic process
13533431	AT5G38970	BR6OX1	4.86	2.68	2.61	2.67	-4.55	0.061923	0.173769	-4.77	0.015241	0.081062	-4.56	0.019432	0.071493	brassinosteroid-6-oxidase 1	brassinosteroid homeostasis; brassinosteroid biosynthetic process; oxidation-reduction process; lipid metabolic process; steroid biosynthetic process; multicellular organismal development; sterol metabolic process
13407686	AT2G04160	AIR3	7.3	7.29	5.47	4.76	-1.01	0.38713	0.580401	-3.56	0.000897	0.022908	-5.83	0.002814	0.022982	subtilisin-like serine endopeptidase family protein	proteolysis; metabolic process; response to auxin; lateral root morphogenesis; glucosinolate biosynthetic process; negative regulation of catalytic activity
13368493	AT1G15550	GA3OX1	7	4.58	4.03	4.27	-5.34	0.000471	0.01488	-7.83	0.000154	0.013535	-6.63	0.000229	0.00777	gibberellin 3-beta-dioxygenase 1	response to red or far red light; gibberellin biosynthetic process; response to gibberellin; gibberellic acid mediated signaling pathway; response to red light; oxidation-reduction process
13368493	AT1G15550	GA3OX1	7	4.58	4.03	4.27	-5.34	0.000471	0.01488	-7.83	0.000154	0.013535	-6.63	0.000229	0.00777	gibberellin 3-beta-dioxygenase 1	response to red or far red light; gibberellin biosynthetic process; response to gibberellin; gibberellic acid mediated signaling pathway; response to red light; oxidation-reduction process
13388515	AT1G77330	ACO5	8.11	8.02	5.29	5.27	-1.06	0.562674	0.729152	-7.08	6e-06	0.006765	-7.15	1e-05	0.003558	1-aminocyclopropane-1-carboxylate oxidase 5	iron ion transport; defense response; ethylene biosynthetic process; cellular response to iron ion starvation; response to nitrate; nitrate transport; brassinosteroid biosynthetic process; oxidation-reduction process
13388515	AT1G77330	ACO5	8.11	8.02	5.29	5.27	-1.06	0.562674	0.729152	-7.08	6e-06	0.006765	-7.15	1e-05	0.003558	1-aminocyclopropane-1-carboxylate oxidase 5	iron ion transport; defense response; ethylene biosynthetic process; cellular response to iron ion starvation; response to nitrate; nitrate transport; brassinosteroid biosynthetic process; oxidation-reduction process
13358629	AT1G73340	ADTO1	7.91	5.81	5.87	4.88	-4.28	3.3e-05	0.008276	-4.1	0.002626	0.035201	-8.13	0.000475	0.009998	Cytochrome P450 superfamily protein	oxidation-reduction process
13358629	AT1G73340	ADTO1	7.91	5.81	5.87	4.88	-4.28	3.3e-05	0.008276	-4.1	0.002626	0.035201	-8.13	0.000475	0.009998	Cytochrome P450 superfamily protein	oxidation-reduction process
13395286	AT2G21050	LAX2	9.25	8.12	6.78	5.97	-2.2	8.3e-05	0.009071	-5.55	0.000874	0.022652	-9.73	0.000742	0.012032	like AUXIN RESISTANT 2	amino acid transport; response to nematode; auxin-activated signaling pathway; regulation of meristem growth; cotyledon vascular tissue pattern formation; root cap development; amino acid transmembrane transport; transport
13528308	AT5G19530	ACL5	9.27	8.16	6.79	5.85	-2.17	0.008096	0.049977	-5.61	0.011336	0.069169	-10.75	0.000254	0.007978	Thermospermine synthase ACAULIS5	polysaccharide biosynthetic process; polyamine biosynthetic process; pattern specification process; regulation of cell size; multidimensional cell growth; unidimensional cell growth; auxin polar transport; cell tip growth; meristem initiation; root morphogenesis; phloem or xylem histogenesis; xylem development; response to far red light; regulation of hormone levels; growth; anthocyanin accumulat…
13467817	AT4G12550	AIR1	9.32	2.11	10.55	5.36	-147.66	0.00074	0.016625	2.35	0.031355	0.119686	-15.49	0.000355	0.009028	auxin-Induced in Root cultures 1	lipid transport; anatomical structure morphogenesis; response to auxin; lateral root morphogenesis; root development; lateral root development; developmental growth; root hair cell differentiation; root hair elongation; cellular developmental process
13476257	AT4G31910	BAT1	9.11	7.68	7.04	4.7	-2.7	0.012796	0.064403	-4.22	0.00324	0.038479	-21.21	0.000238	0.007821	BR-related acyltransferase 1	iron ion transport; phloem or xylem histogenesis; cellular response to iron ion starvation; response to nitrate; nitrate transport; brassinosteroid biosynthetic process; lateral root development; developmental growth; root hair cell differentiation
13476257	AT4G31910	PIZ	9.11	7.68	7.04	4.7	-2.7	0.012796	0.064403	-4.22	0.00324	0.038479	-21.21	0.000238	0.007821	BR-related acyltransferase 1	iron ion transport; phloem or xylem histogenesis; cellular response to iron ion starvation; response to nitrate; nitrate transport; brassinosteroid biosynthetic process; lateral root development; developmental growth; root hair cell differentiation
13387816	AT1G75750	GASA1	8.47	6.38	5.4	4.01	-4.24	0.00314	0.030081	-8.39	0.000727	0.021125	-22	8e-06	0.003419	GA-responsive GAST1 protein-like protein	polysaccharide biosynthetic process; tryptophan catabolic process; indoleacetic acid biosynthetic process; response to abscisic acid; response to gibberellin; gibberellic acid mediated signaling pathway; response to brassinosteroid; multidimensional cell growth; unidimensional cell growth; cell tip growth; regulation of hormone levels; anthocyanin accumulation in tissues in response to UV light; …

## Sheet: Root meristem and growth 
Transcript Cluster ID	Gene ID	Gene Symbol	C (log2)	As (log2)	Hpx (log2)	HpxAs (log2)	As vs. C (linear)	ANOVA (p)	FDR (p)	Hpx vs. C (linear)	ANOVA (p)	FDR (p)	HpxAs vs C (linear)	ANOVA (p)	FDR (p)	Description	GO Biological Process Term
13346083	AT1G30040	GA2OX2	5.28	6.17	7.67	8.33	1.86	0.004312	0.035443	5.23	0.000299	0.015702	8.26	0.000177	0.006989	gibberellin 2-beta-dioxygenase 2	response to red or far red light; gibberellin biosynthetic process; jasmonic acid metabolic process; response to jasmonic acid; response to red light; gibberellin catabolic process; oxidation-reduction process
13349418	AT1G47990	GA2OX4	3.27	4	6.42	5.91	1.66	0.07141	0.190662	8.86	0.00064	0.020123	6.24	0.000968	0.013483	gibberellin 2-oxidase 4	gibberellin biosynthetic process; gibberellin catabolic process; oxidation-reduction process
13465368	AT4G03540	CASPL1C1	6.18	8.77	7.96	7.59	6.05	0.002325	0.02653	3.45	0.003826	0.041458	2.65	0.001196	0.015066	hypothetical protein	biological_process; oxidation-reduction process
13364896	AT1G07880	ATMPK13	5.64	5.36	7.34	6.96	-1.22	0.101223	0.240185	3.25	0.000927	0.023114	2.49	0.000335	0.008864	mitogen-activated protein kinase 13	signal transduction; lateral root formation; MAPK cascade; protein phosphorylation; phosphorylation
13513558	AT5G51451	RGF5	6.61	8.49	7.46	7.85	3.66	0.016719	0.075719	1.79	0.019612	0.092008	2.35	0.000554	0.01056	root meristem growth factor 5	positive regulation of cell proliferation; root system development; cell differentiation; lateral root development
13392585	AT2G11891		3.85	4.82	4.11	5.02	1.97	0.016912	0.07615	1.2	0.134584	0.282376	2.25	0.003575	0.026288	hypothetical protein	metabolic process; root development; regulation of mitotic metaphase/anaphase transition; anaphase-promoting complex-dependent proteasomal ubiquitin-dependent protein catabolic process
13528758	AT5G20520	WAV2	7.59	8.06	8.12	8.68	1.39	0.001945	0.024556	1.45	0.027087	0.109619	2.14	0.006517	0.036927	Bem46-family protein WAV2	response to water; phototropism; positive gravitropism; root development; photoperiodism, flowering
13536851	AT5G48160	OBE2	6.18	6.35	7.12	7.25	1.13	0.377878	0.572263	1.92	0.002419	0.033946	2.11	0.003151	0.024451	PHD finger protein OBERON 2	embryo development ending in seed dormancy; root meristem specification; maintenance of root meristem identity; regulation of gene expression; maintenance of shoot apical meristem identity; transport of virus in host, cell to cell; primary root development; multicellular organismal development; viral process
13516630	AT5G58290	RPT3	8.72	10.09	8.82	9.71	2.58	0.00039	0.013903	1.07	0.178322	0.334667	1.99	0.002213	0.020199	regulatory particle triple-A ATPase 3	gluconeogenesis; ubiquitin-dependent protein catabolic process; fatty acid beta-oxidation; ER to Golgi vesicle-mediated transport; cytoskeleton organization; toxin catabolic process; response to cytokinin; photorespiration; proteasomal protein catabolic process; ER-associated ubiquitin-dependent protein catabolic process; amino acid import; proteasome-mediated ubiquitin-dependent protein cataboli…
13468268	AT4G13750	NOV	6.11	7.33	6.07	7.1	2.34	0.002964	0.029241	-1.03	0.326695	0.486508	1.99	0.007192	0.03912	nuclear factor NO VEIN	cell fate specification; embryo development ending in seed dormancy; auxin polar transport; leaf vascular tissue pattern formation; stem cell population maintenance; root development; embryo development; phosphorylation
13503436	AT5G19310	CHR23	5.86	7.85	5.65	6.84	3.98	0.000155	0.010396	-1.16	0.118053	0.260766	1.98	0.070152	0.165761	homeotic protein regulator	DNA metabolic process; sister chromatid cohesion; meiotic nuclear division; photomorphogenesis; unidimensional cell growth; maintenance of root meristem identity; cullin deneddylation; maintenance of shoot apical meristem identity; protein ubiquitination; histone methylation; protein deubiquitination; chromatin silencing by small RNA; regulation of chromosome organization; meiotic chromosome segr…
13446679	AT3G09070	OPS	6.13	6.12	7.14	6.98	-1.01	0.439175	0.627891	2.02	0.016364	0.084199	1.8	0.052404	0.135837	protein OCTOPUS	phloem development; phloem transport; cotyledon vascular tissue pattern formation; root system development
13465932	AT4G05150		9.32	8.38	10.58	10.13	-1.91	0.008554	0.051512	2.4	0.000249	0.014901	1.75	0.012752	0.055009	Octicosapeptide/Phox/Bem1p family protein	protein autophosphorylation; root hair elongation
13419142	AT2G39800	P5CS1	4.9	6.2	4.89	5.68	2.46	0.005135	0.038941	-1.01	0.706679	0.803717	1.71	0.016494	0.064672	delta1-pyrroline-5-carboxylate synthase 1	proline biosynthetic process; response to oxidative stress; response to desiccation; response to water deprivation; pollen development; response to salt stress; response to abscisic acid; phosphorylation; hyperosmotic salinity response; root development; oxidation-reduction process; L-proline biosynthetic process; metabolic process; cellular amino acid biosynthetic process
13475055	AT4G29040	RPT2a	6.89	8.09	6.86	7.56	2.28	0.000965	0.018381	-1.02	0.990579	0.994651	1.58	0.004235	0.028731	regulatory particle AAA-ATPase 2A	gluconeogenesis; glycolytic process; ubiquitin-dependent protein catabolic process; fatty acid beta-oxidation; female gamete generation; toxin catabolic process; response to heat; response to salt stress; photorespiration; meristem structural organization; leaf morphogenesis; root morphogenesis; maintenance of root meristem identity; lateral root formation; ER-associated ubiquitin-dependent prote…
13381649	AT1G60940	SNRK2.10	7.91	9.22	7.91	8.38	2.48	0.002092	0.025333	1	0.851705	0.904622	1.39	0.006449	0.036733	SNF1-related protein kinase 2.10	protein phosphorylation; response to osmotic stress; response to salt stress; lateral root development; phosphorylation; intracellular signal transduction
13410499	AT2G19800	MIOX2	9.67	9.04	11.27	10.15	-1.55	0.208131	0.389843	3.03	0.017913	0.088142	1.39	0.383035	0.524624	myo-inositol oxygenase 2	syncytium formation; inositol catabolic process; L-ascorbic acid biosynthetic process; oxidation-reduction process
13396901	AT2G25170	CKH2	2.26	2.27	3.37	2.68	1	0.298242	0.490712	2.15	0.010278	0.065651	1.34	0.006824	0.03791		metabolic process; cell proliferation; response to auxin; cytokinin-activated signaling pathway; response to gibberellin; negative regulation of abscisic acid-activated signaling pathway; chromatin modification; negative regulation of transcription, DNA-templated; root development; regulation of lateral root development
13413155	AT2G26290	ARSK1	6.93	8.19	7.04	7.34	2.4	0.000405	0.013903	1.08	0.282086	0.444014	1.33	0.020013	0.07274	root-specific kinase 1	root hair cell differentiation; protein phosphorylation; transmembrane receptor protein serine/threonine kinase signaling pathway; phosphorylation; hormone-mediated signaling pathway; protein autophosphorylation
13533607	AT5G39610	NAC6	4.28	5.55	4.86	4.67	2.41	0.000294	0.012727	1.49	0.234219	0.394967	1.31	0.41576	0.554767	NAC-domain transcription factor	response to superoxide; regulation of transcription, DNA-templated; response to oxidative stress; signal transduction; multicellular organismal development; response to water deprivation; response to salt stress; response to ethylene; response to auxin; response to abscisic acid; abscisic acid-activated signaling pathway; response to carbohydrate; response to jasmonic acid; ethylene-activated sig…
13360044	AT1G77000	SKP2B	6.21	7.29	6.58	6.52	2.11	0.014017	0.067974	1.29	0.138511	0.287179	1.24	0.151968	0.2806	F-box protein SKP2B	ubiquitin-dependent protein catabolic process; heat acclimation; protein ubiquitination; SCF-dependent proteasomal ubiquitin-dependent protein catabolic process; proteolysis involved in cellular protein catabolic process; negative regulation of lateral root development
13360805	AT1G78770	APC6	6.88	6.92	5.83	7.1	1.03	0.315903	0.509325	-2.06	0.00154	0.02858	1.16	0.878839	0.920509	anaphase-promoting complex subunit 6	mitotic cell cycle; nuclear division; double-strand break repair via homologous recombination; cytokinesis by cell plate formation; DNA replication; DNA-dependent DNA replication; DNA replication initiation; regulation of DNA replication; DNA methylation; methylation-dependent chromatin silencing; regulation of transcription, DNA-templated; mitotic nuclear division; synapsis; reciprocal meiotic r…
13499948	AT5G10510	AIL6	7.25	6.25	6.75	6.85	-2	0.107362	0.250509	-1.41	0.479318	0.624048	-1.33	0.276069	0.419817	AP2-like ethylene-responsive transcription factor AIL6	transcription, DNA-templated; regulation of transcription, DNA-templated; multicellular organismal development; determination of bilateral symmetry; ethylene-activated signaling pathway; organ morphogenesis; flower development; polarity specification of adaxial/abaxial axis; meristem initiation; regulation of meristem growth; regulation of floral meristem growth; xylem development; maintenance of…
13338024	AT1G09540	MYB61	6.41	4.91	5.26	5.8	-2.83	0.001674	0.022863	-2.21	0.011962	0.070921	-1.53	0.118631	0.237072	myb domain protein 61	vasculature development; regulation of transcription, DNA-templated; response to auxin; xylem development; regulation of stomatal movement; seed coat development; brassinosteroid biosynthetic process; cell wall macromolecule metabolic process; root development
13391308	AT2G03680	SPR1	6.21	5.79	4.96	5.5	-1.34	0.022374	0.09016	-2.38	0.00188	0.030432	-1.64	0.009311	0.045385	protein SPIRAL1	polysaccharide biosynthetic process; multidimensional cell growth; unidimensional cell growth; cell tip growth; regulation of hormone levels; anthocyanin accumulation in tissues in response to UV light; cortical microtubule organization; root hair elongation; anisotropic cell growth; cellular response to salt stress; cell wall organization
13521395	AT5G03040	iqd2	10.13	9.75	9.09	9.38	-1.3	0.025811	0.098577	-2.05	0.101934	0.238057	-1.68	0.020924	0.074703	protein IQ-domain 2	glucose catabolic process; root hair elongation; biological_process
13460058	AT3G54720	AMP1	7.52	6.61	6.45	6.74	-1.89	0.001926	0.024415	-2.1	0.007451	0.056193	-1.71	0.023887	0.080952	glutamate carboxypeptidase	proteolysis; photomorphogenesis; embryo development ending in seed dormancy; flower development; negative regulation of flower development; leaf vascular tissue pattern formation; root development; meristem development; regulation of floral meristem growth; regulation of inflorescence meristem growth; regulation of root meristem growth
13357920	AT1G71696	SOL1	7.04	7.03	5.68	6.18	-1.01	0.895447	0.942536	-2.57	0.00024	0.01487	-1.82	0.015128	0.061391	putative Zn2+ carboxypeptidase	proteolysis; regulation of root meristem growth; peptide metabolic process; protein processing
13417028	AT2G35000		5.89	4.8	5.4	5.02	-2.13	0.010584	0.057904	-1.4	0.26151	0.423086	-1.83	0.009548	0.046153	E3 ubiquitin-protein ligase ATL9	response to chitin; protein ubiquitination; root hair cell differentiation; defense response to fungus; defense response
13416907	AT2G34710	PHB	7.79	7.41	6.65	6.85	-1.3	0.023404	0.09291	-2.2	0.014054	0.07785	-1.92	0.012704	0.054884	homeobox-leucine zipper protein ATHB-14	transcription, DNA-templated; regulation of transcription, DNA-templated; sister chromatid cohesion; reciprocal meiotic recombination; cell adhesion; photomorphogenesis; embryo development ending in seed dormancy; seed germination; determination of bilateral symmetry; embryonic pattern specification; regulation of flower development; meristem structural organization; polarity specification of ada…
13502079	AT5G16000	NIK1	7.09	6.03	6.29	6.13	-2.09	0.039646	0.129761	-1.75	0.02929	0.114683	-1.96	0.007427	0.039872	NSP-interacting kinase 1	polysaccharide biosynthetic process; cytokinin-activated signaling pathway; multidimensional cell growth; cell tip growth; regulation of meristem growth; regulation of hormone levels; anthocyanin accumulation in tissues in response to UV light; root hair elongation; defense response to virus; cell wall organization; protein phosphorylation; defense response; transmembrane receptor protein serine/…
13524399	AT5G10480	PAS2	9.06	9.41	7.77	8.07	1.27	0.113313	0.260405	-2.45	0.001657	0.029343	-1.98	0.000235	0.00777	very-long-chain (3R)-3-hydroxyacyl-[acyl-carrier protein] dehydratase PASTICCINO 2	polysaccharide biosynthetic process; fatty acid biosynthetic process; multicellular organismal development; multidimensional cell growth; cell tip growth; regulation of hormone levels; cysteine biosynthetic process; cell differentiation; very long-chain fatty acid biosynthetic process; anthocyanin accumulation in tissues in response to UV light; negative regulation of developmental growth; root h…
13370802	AT1G21310	EXT3	11.19	11.03	11.07	10.17	-1.12	0.175938	0.348427	-1.08	0.166514	0.320675	-2.02	0.003026	0.023819	extensin 3	plant-type cell wall organization; response to cytokinin; proteasome-mediated ubiquitin-dependent protein catabolic process; proteasome assembly; root hair elongation; response to misfolded protein; cell wall organization
13534989	AT5G43520		10.09	9.04	9.72	9.08	-2.07	0.014824	0.070398	-1.3	0.104185	0.241395	-2.02	0.041661	0.116791	cysteine/histidine-rich C1 domain-containing protein	transition metal ion transport; lateral root development; developmental growth; root hair cell differentiation
13344864	AT1G26870	ANAC009	5.23	4.51	4.29	4.22	-1.65	0.019944	0.084318	-1.92	0.0489	0.155621	-2.02	0.002842	0.023064	protein FEZ	multicellular organismal development; response to auxin; positive regulation of asymmetric cell division; somatic stem cell division; root cap development; transcription, DNA-templated; regulation of transcription, DNA-templated
13525161	AT5G12250	TUB6	8.38	7.71	7.34	7.36	-1.59	0.077418	0.201186	-2.05	0.023106	0.100571	-2.02	0.008214	0.042057	beta-6 tubulin	polysaccharide biosynthetic process; acetyl-CoA metabolic process; gluconeogenesis; glycolytic process; water transport; hyperosmotic response; cytoskeleton organization; microtubule-based process; Golgi organization; response to temperature stimulus; response to cold; response to salt stress; gibberellic acid mediated signaling pathway; multidimensional cell growth; cell tip growth; seed dormanc…
13462515	AT3G60630	HAM2	6.24	5.51	4.93	5.21	-1.65	0.019353	0.0827	-2.47	0.001607	0.029078	-2.04	0.001395	0.016123	protein LOST MERISTEM 2	transcription, DNA-templated; regulation of transcription, DNA-templated; microtubule nucleation; maintenance of shoot apical meristem identity; cell differentiation; root hair cell tip growth; cell division
13511380	AT5G46700	TRN2	5.96	5.72	5.65	4.89	-1.18	0.160901	0.328878	-1.24	0.114765	0.256266	-2.09	0.008931	0.044279	protein TORNADO 2	pattern specification process; aging; regulation of cell size; megasporogenesis; auxin-activated signaling pathway; determination of bilateral symmetry; auxin polar transport; meristem structural organization; regulation of meristem structural organization; polarity specification of adaxial/abaxial axis; radial pattern formation; meristem initiation; root morphogenesis; xylem and phloem pattern f…
13380766	AT1G58080	ATP-PRT1	8.71	8.45	7.84	7.61	-1.2	0.111935	0.258206	-1.82	0.000515	0.018507	-2.14	0.000801	0.012435	ATP phosphoribosyl transferase 1	histidine biosynthetic process; threonine catabolic process; cysteine biosynthetic process; root hair elongation; cellular amino acid biosynthetic process
13460751	AT3G56370	IRK	8.65	7.87	7.05	7.51	-1.72	0.017157	0.07683	-3.03	0.005752	0.049905	-2.2	0.001392	0.016111	leucine-rich repeat protein kinase-like protein	polysaccharide catabolic process; starch metabolic process; protein phosphorylation; transmembrane receptor protein tyrosine kinase signaling pathway; pattern specification process; asymmetric cell division; regulation of cell size; plant-type cell wall organization; plant-type cell wall biogenesis; auxin polar transport; root morphogenesis; regulation of meristem growth; growth; anther developme…
13540090	AT5G56580	MKK6	6.26	5.48	5.02	5.12	-1.72	0.006717	0.044725	-2.36	0.001751	0.029794	-2.21	0.001332	0.015792	mitogen-activated protein kinase kinase 6	MAPK cascade; regulation of DNA replication; male meiosis cytokinesis; lateral root formation; regulation of G2/M transition of mitotic cell cycle; positive regulation of translation; protein phosphorylation; phosphorylation; activation of MAPK activity
13429856	AT3G18000	CPuORF30; XPL1	6.96	6.28	5.8	5.79	-1.6	0.052865	0.156601	-2.22	0.009847	0.064333	-2.24	0.007903	0.0412	conserved peptide upstream open reading frame 30; phosphoethanolamine N-methyltransferase 1	lipid metabolic process; phosphatidylcholine biosynthetic process; metabolic process; phospholipid biosynthetic process; pollen development; unidimensional cell growth; pollen tube growth; pollen tube guidance; methylation; choline biosynthetic process; post-embryonic root development
13397541	AT2G26730		8.21	7.39	6.69	7.04	-1.76	0.00845	0.05117	-2.87	0.004867	0.045955	-2.26	0.001648	0.017387	leucine-rich repeat protein kinase family protein	polysaccharide catabolic process; starch metabolic process; acetyl-CoA metabolic process; protein phosphorylation; microtubule nucleation; transmembrane receptor protein tyrosine kinase signaling pathway; pattern specification process; regulation of cell size; plant-type cell wall organization; plant-type cell wall biogenesis; auxin polar transport; root morphogenesis; regulation of meristem grow…
13379717	AT1G55180	PLDEPSILON	6.74	6.25	5.94	5.55	-1.41	0.001967	0.024709	-1.74	0.000647	0.02029	-2.28	0.001267	0.015413	phospholipase D epsilon	membrane lipid metabolic process; exocytosis; response to osmotic stress; cellular response to nitrogen starvation; signal transduction; phospholipid catabolic process; post-embryonic development; cellular response to phosphate starvation; cell growth; positive regulation of nitrogen utilization; phosphatidic acid metabolic process; root development; cell division; cellular response to potassium …
13433634	AT3G26720		9.51	8.49	7.64	8.32	-2.02	0.010658	0.058147	-3.65	1e-05	0.008538	-2.28	0.000671	0.011604	glycosyl hydrolase family 38 protein	mannose metabolic process; protein deglycosylation; cell adhesion; vernalization response; trichome morphogenesis; actin nucleation; root hair cell differentiation; cell wall organization; carbohydrate metabolic process; metabolic process
13339019	AT1G11860		6.92	6.43	5.91	5.63	-1.4	0.112331	0.258827	-2.01	0.006551	0.053147	-2.43	0.00381	0.027202	aminomethyltransferase	glycine catabolic process; pattern specification process; regulation of cell size; chloroplast organization; auxin polar transport; root morphogenesis; regulation of meristem growth; carotenoid biosynthetic process; cysteine biosynthetic process; growth; hydrogen peroxide catabolic process; response to cadmium ion; ovule development; methylation
13439041	AT3G53750	ACT3	5.34	5.06	4.97	4.05	-1.21	0.176295	0.348892	-1.29	0.063456	0.180885	-2.44	0.064504	0.156312	actin 3	cytoskeleton organization; developmental growth; root hair elongation
13449748	AT3G15353	MT3	8.37	8.27	7.32	7.04	-1.07	0.595305	0.753837	-2.06	0.025044	0.105128	-2.52	0.010753	0.049445	metallothionein 3	protein targeting to membrane; water transport; cellular copper ion homeostasis; response to osmotic stress; pattern specification process; regulation of cell size; response to salt stress; response to fructose; auxin polar transport; positive regulation of flavonoid biosynthetic process; root morphogenesis; regulation of plant-type hypersensitive response; growth; response to cadmium ion
13407615	AT2G04025	RGF3	4.7	3.83	3.78	3.34	-1.82	0.107987	0.251577	-1.89	0.00684	0.054338	-2.56	0.008589	0.043168	root meristem growth factor 3	positive regulation of cell proliferation; regulation of root meristem growth; positive regulation of gene expression; cell differentiation
13398130	AT2G28250	NCRK	7.4	7.4	5.69	6.02	-1	0.261916	0.451199	-3.25	0.002438	0.033992	-2.59	0.000213	0.007602	receptor-like serine/threonine-protein kinase NCRK	cell adhesion; meristem initiation; xylem development; trichome morphogenesis; cell wall macromolecule metabolic process; actin nucleation; root hair cell differentiation; cell wall organization; protein phosphorylation; transmembrane receptor protein serine/threonine kinase signaling pathway; phosphorylation; hormone-mediated signaling pathway; protein autophosphorylation
13425666	AT3G07900		6.97	6.42	5.55	5.59	-1.46	0.02783	0.103282	-2.68	0.001272	0.026271	-2.6	0.000732	0.011993	O-fucosyltransferase-like protein	root hair cell differentiation; metabolic process
13391953	AT2G05790		3.76	2.97	2.68	2.37	-1.72	0.014699	0.070116	-2.12	0.001554	0.028708	-2.61	0.000316	0.008574	O-glycosyl hydrolases family 17 protein	carbohydrate metabolic process; pattern specification process; asymmetric cell division; regulation of cell size; auxin polar transport; root morphogenesis; regulation of meristem growth; growth; metabolic process
13519164	AT5G64330	NPH3	6.52	5.84	5.2	5.14	-1.6	0.02926	0.106512	-2.49	0.003	0.037295	-2.61	0.023228	0.079693	root phototropism protein 3	polysaccharide biosynthetic process; signal transduction; response to light stimulus; response to blue light; phototropism; plant-type cell wall organization; blue light signaling pathway; multidimensional cell growth; plant-type cell wall biogenesis; cell tip growth; regulation of proton transport; regulation of hormone levels; protein ubiquitination; anthocyanin accumulation in tissues in respo…
13490040	AT4G26760	MAP65-2	7.15	6.98	5.94	5.74	-1.12	0.217713	0.400624	-2.32	0.001098	0.024899	-2.67	0.001496	0.016681	microtubule-associated protein 65-2	microtubule cytoskeleton organization; mitotic cell cycle; nuclear division; cytokinesis by cell plate formation; regulation of DNA replication; nucleolus organization; mitotic nuclear division; synapsis; reciprocal meiotic recombination; cell proliferation; regulation of flower development; regulation of G2/M transition of mitotic cell cycle; regulation of cell cycle process; gene silencing; his…
13463206	AT3G62270	BOR2	9.42	7.77	9.9	7.97	-3.15	0.000246	0.011942	1.39	0.023221	0.10078	-2.73	0.00752	0.040137	putative boron transporter 2	iron ion transport; cellular response to iron ion starvation; response to nitrate; nitrate transport; borate transmembrane transport; root development; plant-type cell wall cellulose metabolic process; cell wall pectin metabolic process; transport; ion transport; anion transport; regulation of intracellular pH; anion transmembrane transport; borate transport
13425422	AT3G07390	AIR12	5.74	6.14	4.77	4.24	1.31	0.170616	0.341819	-1.96	0.029754	0.115812	-2.82	0.006782	0.037775	auxin-induced in root cultures protein 12	glucose catabolic process; response to auxin; lateral root morphogenesis; extracellular matrix organization; auxin-activated signaling pathway; oxidation-reduction process
13525489	AT5G13140		5.13	4.1	3.83	3.62	-2.04	0.012713	0.064165	-2.46	0.004336	0.04382	-2.84	0.000933	0.013315	pollen Ole e 1 allergen and extensin family protein	polysaccharide biosynthetic process; pattern specification process; regulation of cell size; multidimensional cell growth; auxin polar transport; cell tip growth; root morphogenesis; regulation of hormone levels; cysteine biosynthetic process; growth; anthocyanin accumulation in tissues in response to UV light; root hair elongation; cell wall organization; biological_process
13335550	AT1G04020	ROW1	6.19	5.47	4.43	4.6	-1.65	0.01334	0.066024	-3.39	0.000942	0.023242	-3.01	0.000526	0.010327	BRCT-associated RING-finger domain-containing protein	mitotic cell cycle; double-strand break repair via homologous recombination; DNA replication; DNA-dependent DNA replication; regulation of DNA replication; DNA repair; DNA methylation; transcription, DNA-templated; cell proliferation; pollen development; regulation of meristem structural organization; leaf morphogenesis; maintenance of root meristem identity; maintenance of shoot apical meristem …
13362330	AT1G02335	GLP22	7.88	7.04	7.25	6.25	-1.79	0.005432	0.039953	-1.54	0.087285	0.217133	-3.08	3.6e-05	0.004246	germin-like protein subfamily 2 member 2	plasmodesmata-mediated intercellular transport; regulation of root development; oxalate metabolic process
13411980	AT2G23430	ICK1	5.97	4.76	5.71	4.31	-2.3	0.00115	0.019613	-1.19	0.327995	0.487701	-3.14	0.002135	0.019915	cyclin-dependent kinase inhibitor 1	G1/S transition of mitotic cell cycle; mitotic cell cycle; response to abscisic acid; lateral root morphogenesis; lateral root formation; stomatal lineage progression; DNA endoreduplication; negative regulation of cyclin-dependent protein serine/threonine kinase activity; positive regulation of DNA replication; leaf development; shoot system development; lateral root development; negative regulat…
13471106	AT4G20270	BAM3	7.5	7.18	6.35	5.8	-1.24	0.078975	0.204062	-2.21	0.002475	0.034229	-3.25	0.001059	0.01413	leucine-rich receptor-like protein kinase BAM3	polysaccharide biosynthetic process; protein phosphorylation; transmembrane receptor protein tyrosine kinase signaling pathway; multidimensional cell growth; determination of bilateral symmetry; cell tip growth; meristem initiation; meristem maintenance; regulation of meristem growth; regulation of hormone levels; anthocyanin accumulation in tissues in response to UV light; floral organ developme…
13493558	AT4G34720	VHA-C1	8.81	8.13	7.07	7.09	-1.6	0.003221	0.030415	-3.35	0.000982	0.023588	-3.31	0.000848	0.012718	vacuolar H+-pumping ATPase C1	glucose catabolic process; ATP hydrolysis coupled proton transport; proton transport; hydrogen ion transmembrane transport; transport; ion transport; vacuolar acidification; calcium ion transport; Golgi organization; response to salt stress; root hair elongation
13387778	AT1G75680	GH9B7	9.52	8.47	7.71	7.72	-2.07	0.001505	0.02192	-3.52	0.000674	0.020497	-3.5	0.000317	0.008598	glycosyl hydrolase 9B7	polysaccharide biosynthetic process; polysaccharide catabolic process; starch metabolic process; acetyl-CoA metabolic process; pattern specification process; regulation of cell size; plant-type cell wall organization; cytokinin-activated signaling pathway; multidimensional cell growth; plant-type cell wall biogenesis; auxin polar transport; cell tip growth; root morphogenesis; regulation of meris…
13423224	AT3G02240	RGF7	7.64	7.38	7.19	5.71	-1.2	0.044185	0.139537	-1.36	0.017421	0.086759	-3.8	0.000756	0.012132	root meristem growth factor 7	positive regulation of cell proliferation; cell differentiation; root hair cell differentiation; root hair elongation; biological_process
13400841	AT2G34910		3.95	3.99	2.28	2	1.03	0.924998	0.959507	-3.18	0.00053	0.018722	-3.87	0.000551	0.010548	hypothetical protein	root hair elongation; biological_process
13357960	AT1G71740		6.46	6.07	4.36	4.39	-1.31	0.013231	0.065723	-4.29	0.002135	0.032194	-4.21	4.4e-05	0.00445	hypothetical protein	root hair cell differentiation; biological_process
13509971	AT5G43230		5.44	4.05	3.71	3.35	-2.64	0.00298	0.029324	-3.34	0.00212	0.032065	-4.27	0.000688	0.011782	hypothetical protein	root hair cell differentiation; protein import into nucleus, docking; nuclear pore organization; biological_process
13463086	AT3G62020	GLP10	7.64	6.52	5.94	5.48	-2.17	0.009741	0.055234	-3.24	0.021574	0.096971	-4.46	0.000343	0.00895	germin-like protein 10	glucuronoxylan metabolic process; xylan biosynthetic process; plasmodesmata-mediated intercellular transport; oxalate metabolic process; regulation of root development
13390760	AT2G02130	LCR68	8.78	7.46	7.53	6.6	-2.49	0.002364	0.026692	-2.38	0.029275	0.114658	-4.52	7.2e-05	0.005069	defensin-like protein 1	polysaccharide biosynthetic process; defense response; pattern specification process; regulation of cell size; multidimensional cell growth; auxin polar transport; cell tip growth; root morphogenesis; regulation of meristem growth; regulation of hormone levels; cysteine biosynthetic process; killing of cells of other organism; growth; anthocyanin accumulation in tissues in response to UV light; r…
13398750	AT2G29750	UGT71C1	7.17	6.06	5.82	4.99	-2.15	0.001687	0.022979	-2.56	0.008924	0.061081	-4.54	0.00397	0.02775	UDP-glucosyl transferase 71C1	iron ion transport; cellular response to iron ion starvation; response to nitrate; nitrate transport; root hair cell differentiation; metabolic process; flavonoid biosynthetic process; flavonoid glucuronidation
13371929	AT1G24100	UGT74B1	7.95	6.87	6.55	5.66	-2.1	0.001339	0.020935	-2.64	0.039	0.135647	-4.86	0.000273	0.008185	UDP-glucosyl transferase 74B1	tryptophan catabolic process; indoleacetic acid biosynthetic process; glucosinolate biosynthetic process; defense response to bacterium; root hair elongation; defense response by callose deposition in cell wall; metabolic process; flavonoid biosynthetic process; flavonoid glucuronidation
13503787	AT5G19970		9.48	7.23	8.99	6.71	-4.73	0.010124	0.056344	-1.4	0.17464	0.33036	-6.8	0.000106	0.005699	hypothetical protein	iron ion transport; cellular response to iron ion starvation; response to nitrate; nitrate transport; biological_process
13536558	AT5G47450	TIP2;3	10.53	7.18	8.8	7.59	-10.2	0.001107	0.019293	-3.33	0.011555	0.069832	-7.7	0.00025	0.007962	aquaporin TIP2-3	transition metal ion transport; transport; iron ion transport; cellular response to iron ion starvation; response to nitrate; glucuronoxylan metabolic process; nitrate transport; xylan biosynthetic process; ammonium transmembrane transport; water transport; cellular water homeostasis; glycerol transport; methylammonium transmembrane transport; ion transmembrane transport
13412790	AT2G25450		10.82	8.38	9.06	7.68	-5.44	0.00077	0.017007	-3.38	0.012697	0.073056	-8.83	0.000444	0.009745	1-aminocyclopropane-1-carboxylate oxidase-like protein	regulation of glucosinolate biosynthetic process; glucosinolate biosynthetic process; oxidation-reduction process
13402761	AT2G39430		6.71	5.6	4.1	3.47	-2.16	0.000189	0.01097	-6.13	2.3e-05	0.009615	-9.43	6.3e-05	0.004891	Disease resistance-responsive (dirigent-like protein) family protein	lignan biosynthetic process; root hair cell differentiation
13339631	AT1G13300	HRS1	10.63	7.93	9.16	7.38	-6.46	0.000832	0.017387	-2.76	0.031371	0.119718	-9.45	8.3e-05	0.00526	protein HRS1	transition metal ion transport; regulation of transcription, DNA-templated; cellular response to phosphate starvation; regulation of response to nutrient levels; primary root development; cellular response to nitrogen compound; transcription, DNA-templated; negative regulation of abscisic acid-activated signaling pathway
13433284	AT3G25820	TPS-CIN	6.71	4.71	4.08	3.44	-3.99	0.004329	0.035522	-6.17	0.002133	0.032194	-9.63	0.000309	0.008446	1,8-cineole synthase	monoterpenoid biosynthetic process; root development; defense response to fungus; metabolic process; terpenoid biosynthetic process
13514371	AT5G53250	AGP22	9.31	7.97	6.52	5.84	-2.53	0.011931	0.061816	-6.95	0.002558	0.034773	-11.11	0.001022	0.01391	arabinogalactan protein 22	iron ion transport; trichoblast differentiation; cellular response to iron ion starvation; response to nitrate; nitrate transport; brassinosteroid biosynthetic process

## Sheet: Cell wall modifications 
Transcript Cluster ID	Gene ID	Gene Symbol	C (log2)	As (log2)	Hpx (log2)	HpxAs (log2)	As vs. C (linear)	ANOVA (p)	FDR (p)	Hpx vs. C (linear)	ANOVA (p)	FDR (p)	HpxAs vs C (linear)	ANOVA (p)	FDR (p)	Description	GO Biological Process Term
13465368	AT4G03540	CASPL1C1	6.18	8.77	7.96	7.59	6.05	0.002325	0.02653	3.45	0.003826	0.041458	2.65	0.001196	0.015066	hypothetical protein	biological_process; oxidation-reduction process
13502485	AT5G16910	CSLD2	8.76	9.51	9.3	9.77	1.68	0.015079	0.071124	1.45	0.221461	0.381395	2	0.039828	0.113185	cellulose synthase-like protein D2	polysaccharide biosynthetic process; response to cold; plant-type cell wall biogenesis; root hair elongation; mannosylation; cellulose biosynthetic process; cell wall organization
13362007	AT1G01610	GPAT4	8.96	9.99	9.31	9.54	2.04	0.002465	0.027143	1.28	0.213814	0.374201	1.5	0.016194	0.06392	bifunctional sn-glycerol-3-phosphate 2-O-acyltransferase/phosphatase	very long-chain fatty acid metabolic process; polysaccharide biosynthetic process; phosphatidylglycerol biosynthetic process; pattern specification process; metabolic process; regulation of cell size; multidimensional cell growth; auxin polar transport; cell tip growth; root morphogenesis; cutin biosynthetic process; regulation of hormone levels; dephosphorylation; growth; cuticle development; an…
13515366	AT5G55480	SVL1	9.07	8.89	7.91	8.41	-1.13	0.150699	0.3157	-2.23	0.00424	0.043301	-1.58	0.017712	0.067512	putative glycerophosphoryl diester phosphodiesterase 1	polysaccharide catabolic process; starch metabolic process; glycerol metabolic process; lipid metabolic process; cell adhesion; anatomical structure morphogenesis; plant-type cell wall organization; plant-type cell wall biogenesis; trichome differentiation; trichoblast differentiation; regulation of meristem growth; trichome morphogenesis; guard cell morphogenesis; cell wall modification; actin n…
13395055	AT2G20520	FLA6	4.47	4.03	3.12	3.57	-1.36	0.437481	0.626448	-2.55	0.340424	0.500248	-1.86	0.037941	0.109553	fasciclin-like arabinogalactan protein 6	trichoblast differentiation; brassinosteroid biosynthetic process
13417306	AT2G35620	FEI2	7.83	7.37	6.73	6.93	-1.38	0.000465	0.014865	-2.15	0.00206	0.031772	-1.88	0.00041	0.009468	LRR receptor-like serine/threonine-protein kinase FEI 2	polysaccharide biosynthetic process; polysaccharide catabolic process; starch metabolic process; plant-type cell wall organization; multidimensional cell growth; unidimensional cell growth; plant-type cell wall biogenesis; cell tip growth; regulation of hormone levels; cellulose biosynthetic process; anthocyanin accumulation in tissues in response to UV light; root hair elongation; cell wall orga…
13367723	AT1G14160	CASPL1A1	9.42	9.11	9.7	8.42	-1.23	0.008903	0.052508	1.22	0.406068	0.56049	-2	0.027401	0.088295	hypothetical protein	biological_process; oxidation-reduction process
13455162	AT3G29360	UGD2	7.15	6.76	5.92	6.12	-1.31	0.018503	0.080412	-2.35	0.001272	0.026271	-2.04	0.000415	0.009538	putative UDP-glucose 6-dehydrogenase 1	carbohydrate metabolic process; glucose catabolic process; glycosaminoglycan biosynthetic process; UDP-glucuronate biosynthetic process; Golgi organization; vacuole organization; root hair elongation; cell wall pectin metabolic process; oxidation-reduction process
13363312	AT1G04680	Pectin lyase	10.8	10.07	10.25	9.59	-1.66	0.008763	0.052114	-1.46	0.257173	0.418872	-2.31	8.7e-05	0.005357	putative pectate lyase 1	polysaccharide biosynthetic process; pattern specification process; regulation of cell size; plant-type cell wall organization; multidimensional cell growth; plant-type cell wall biogenesis; auxin polar transport; cell tip growth; root morphogenesis; regulation of meristem growth; regulation of hormone levels; growth; cell wall biogenesis; anthocyanin accumulation in tissues in response to UV lig…
13516247	AT5G57620	MYB36	6.6	6.21	5.81	5.19	-1.31	0.123915	0.276968	-1.73	0.009285	0.062399	-2.65	0.001142	0.014642	putative transcription factor MYB36	regulation of transcription, DNA-templated
13526619	AT5G15580	LNG1	8.77	8.11	7.31	7.25	-1.58	0.000637	0.015895	-2.74	0.00043	0.0177	-2.86	5.1e-05	0.004484	protein longifolia1	polysaccharide biosynthetic process; multidimensional cell growth; cell tip growth; regulation of meristem growth; regulation of hormone levels; anthocyanin accumulation in tissues in response to UV light; root hair elongation; regulation of monopolar cell growth; cell wall organization
13518322	AT5G62340		4.17	3.48	2.76	2.56	-1.61	0.053198	0.157294	-2.65	0.006132	0.051583	-3.04	0.004135	0.028392	plant invertase/pectin methylesterase inhibitor domain-containing protein	lateral root development; developmental growth; root hair cell differentiation; negative regulation of catalytic activity
13413757	AT2G27370	CASP3	6.84	5.98	5.43	4.86	-1.81	0.002183	0.025835	-2.67	0.011866	0.070675	-3.94	0.000298	0.008359	hypothetical protein	cell-cell junction assembly; cell wall modification; oxidation-reduction process; cell wall organization
13512378	AT5G48900		6.24	5.45	3.96	4.18	-1.72	0.000437	0.014331	-4.84	0.000515	0.018507	-4.17	2.3e-05	0.003919	putative pectate lyase 20	pattern specification process; regulation of cell size; auxin polar transport; root morphogenesis; growth; pectin catabolic process
13382573	AT1G63100	SCL28	6.96	6.42	5.97	4.88	-1.46	0.023848	0.094009	-1.99	0.06991	0.190762	-4.25	0.003817	0.027214	scarecrow-like protein 28	microtubule cytoskeleton organization; cytokinesis by cell plate formation; transcription, DNA-templated; regulation of transcription, DNA-templated; petal formation; sepal formation
13385701	AT1G70370	PG2	6.12	5.05	5.05	3.99	-2.1	0.001023	0.018794	-2.11	0.013241	0.075139	-4.38	9e-05	0.005374	polygalacturonase 2	polysaccharide biosynthetic process; polysaccharide catabolic process; starch metabolic process; pattern specification process; regulation of cell size; plant-type cell wall organization; multidimensional cell growth; plant-type cell wall biogenesis; auxin polar transport; cell tip growth; root morphogenesis; regulation of meristem growth; regulation of hormone levels; growth; anthocyanin accumul…
13433273	AT3G25820	TPS-CIN	6.35	4.79	4.2	3.92	-2.95	0.002194	0.025908	-4.46	0.001381	0.027204	-5.41	0.00028	0.008282	1,8-cineole synthase	monoterpenoid biosynthetic process; root development; defense response to fungus; metabolic process; terpenoid biosynthetic process
13482640	AT4G09990	GXM2	6.68	5.62	3.35	3.72	-2.08	0.035105	0.120175	-10.03	0.006836	0.054338	-7.79	0.000246	0.007893	hypothetical protein	trichoblast differentiation; methylation; xylan metabolic process
13497702	AT5G04960	PME46	7.75	5.59	5.58	4.61	-4.46	0.001108	0.019293	-4.48	0.011351	0.06922	-8.79	3.9e-05	0.004281	putative pectinesterase/pectinesterase inhibitor 46	trichoblast differentiation; cell wall modification; pectin catabolic process; negative regulation of catalytic activity
13473528	AT4G25820	XTH14	8.1	6.99	4.67	4.8	-2.16	0.004501	0.036232	-10.76	0.010834	0.067493	-9.81	3.3e-05	0.00417	xyloglucan endotransglucosylase/hydrolase protein 14	cellular glucan metabolic process; trichoblast differentiation; xyloglucan metabolic process; cell wall biogenesis; cell wall organization; carbohydrate metabolic process; metabolic process
13417485	AT2G36100	CASP1	11.88	11.11	8.94	8.37	-1.7	0.008586	0.051593	-7.69	0.001408	0.027437	-11.37	7.5e-05	0.00516	casparian strip membrane protein 1	cell-cell junction assembly; cell wall modification; oxidation-reduction process; cell wall organization
13498268	AT5G06200	CASP4	8.01	6.04	4.41	4.37	-3.92	5.4e-05	0.008405	-12.19	0.000647	0.020285	-12.51	2.5e-05	0.003957	hypothetical protein	cell-cell junction assembly; glucuronoxylan metabolic process; cell wall modification; xylan biosynthetic process; oxidation-reduction process; cell wall organization
13392089	AT2G06850	XTH4	9.31	7.16	5.97	5.58	-4.45	0.000305	0.012903	-10.15	1.2e-05	0.008538	-13.28	8e-06	0.003419	endoxyloglucan transferase A1	polysaccharide biosynthetic process; cellular glucan metabolic process; pattern specification process; regulation of cell size; response to mechanical stimulus; response to low light intensity stimulus; response to auxin; multidimensional cell growth; unidimensional cell growth; auxin polar transport; cell tip growth; root morphogenesis; xyloglucan metabolic process; regulation of hormone levels;…
13442715	AT3G62680	PRP3	6.14	4.24	2.23	2.19	-3.74	0.007907	0.049216	-15.06	0.042253	0.142522	-15.45	4.6e-05	0.00445	proline-rich protein 3	anatomical structure morphogenesis; trichoblast differentiation; root development; lateral root development; developmental growth; root hair cell differentiation; root hair elongation; cellular developmental process; cellular response to auxin stimulus; cellular response to ethylene stimulus; cellular response to calcium ion starvation
13394322	AT2G18800	XTH21	7.4	4.83	4.28	3.4	-5.94	0.000367	0.013637	-8.74	0.000825	0.022108	-16.05	3.5e-05	0.004187	probable xyloglucan endotransglucosylase/hydrolase protein 21	cellular glucan metabolic process; xyloglucan metabolic process; cell wall modification; cell wall biogenesis; primary root development; carbohydrate metabolic process; metabolic process; cell wall organization
13426889	AT3G11550	CASP2	8.71	7.81	5.52	4.65	-1.86	0.000493	0.01488	-9.15	2.3e-05	0.009615	-16.63	3e-06	0.002858	hypothetical protein	cell-cell junction assembly; glucuronoxylan metabolic process; cell wall modification; xylan biosynthetic process; oxidation-reduction process; cell wall organization
13449125	AT3G13840	SCL29	7.9	5.19	4.79	3.81	-6.58	0.003157	0.03019	-8.64	0.00122	0.025943	-17.1	0.000128	0.006118	scarecrow-like protein 29	transcription, DNA-templated; regulation of transcription, DNA-templated
13480872	AT4G02270	RHS13	8.44	6.49	4.03	3.87	-3.86	5.3e-05	0.008405	-21.3	0.022711	0.099707	-23.87	2.4e-05	0.003919	protein root hair specific 13	iron ion transport; trichoblast differentiation; cellular response to iron ion starvation; response to nitrate; nitrate transport; biological_process
13480872	AT4G02270	RHS13	8.44	6.49	4.03	3.87	-3.86	5.3e-05	0.008405	-21.3	0.022711	0.099707	-23.87	2.4e-05	0.003919	protein root hair specific 13	iron ion transport; trichoblast differentiation; cellular response to iron ion starvation; response to nitrate; nitrate transport; biological_process
13507218	AT5G35190	EXT13	8.98	6.46	4.28	3.05	-5.74	0.010447	0.057408	-26.01	0.013575	0.076201	-61	3.1e-05	0.004098	proline-rich extensin-like family protein	plant-type cell wall organization; trichoblast differentiation
13522792	AT5G06640	EXT10	9.31	7.62	4.82	3.08	-3.23	0.000304	0.012892	-22.55	0.064675	0.182632	-75.25	0.000191	0.007242	Proline-rich extensin-like family protein	plant-type cell wall organization; trichoblast differentiation
