# Supplementary material for: Remodeling of Root Growth Under Combined Arsenic and Hypoxia Stress Is Linked to Nutrient Deprivation
Source: Front Plant Sci. 2020 Oct 23;11:569687. doi: 10.3389/fpls.2020.569687 (PMC7644957; doi:10.3389/fpls.2020.569687)
Supplement: Supplementary Table 2 — Deregulation of phosphate starvation-related transcripts under applied stresses. [file Table_2.XLSX]

## Sheet: Pi starvation (Hpx dependent)
Transcript Cluster ID	Gene ID	Gene Symbol	C (log2)	As (log2)	Hpx (log2)	HpxAs (log2)	As vs. C (linear)	ANOVA (p)	FDR (p)	Hpx vs. C (linear)	ANOVA (p)	FDR (p)	HpxAs vs C (linear)	ANOVA (p)	FDR (p)	Description	GO Biological Process Term
13455664	AT3G43190	SUS4	6.3	6.76	12.27	12.19	1.38	0.204709	0.385505	62.94	8.7e-05	0.011676	59.38	0.0001	0.005595	sucrose synthase 4	response to hypoxia; sucrose metabolic process; sucrose biosynthetic process; systemic acquired resistance, salicylic acid mediated signaling pathway; regulation of hydrogen peroxide metabolic process; galactolipid biosynthetic process; biosynthetic process
13528865	AT5G20830	SUS1	7.08	7.76	11.07	10.7	1.61	0.00584	0.041494	15.93	4e-06	0.005703	12.35	2e-06	0.00239	sucrose synthase 1	response to hypoxia; sucrose metabolic process; sucrose biosynthetic process; response to osmotic stress; response to cold; response to flooding; response to water deprivation; response to sucrose; response to glucose; systemic acquired resistance, salicylic acid mediated signaling pathway; regulation of hydrogen peroxide metabolic process; response to mannitol; galactolipid biosynthetic process;…
13503882	AT5G20150	SPX1	4.04	6.15	6.28	6.08	4.32	0.003772	0.033012	4.72	0.002114	0.032025	4.11	0.002605	0.022081	SPX domain-containing protein 1	phosphate ion transport; cellular response to phosphate starvation; galactolipid biosynthetic process; negative regulation of transcription, DNA-templated; positive regulation of cellular response to phosphate starvation; phosphate ion transmembrane transport
13398966	AT2G30550	DALLA3	5.12	6.19	7.08	6.61	2.09	0.000525	0.015142	3.88	0.003267	0.038503	2.8	0.017199	0.066331	phospholipase A1-Igamma2	protein targeting to membrane; lipid metabolic process; salicylic acid biosynthetic process; salicylic acid mediated signaling pathway; jasmonic acid mediated signaling pathway; regulation of plant-type hypersensitive response; cellular response to phosphate starvation; lipid catabolic process; galactolipid biosynthetic process; negative regulation of defense response; cellular response to water …
13343882	AT1G23550	SRO2	5.24	7.17	7.12	7.47	3.81	0.005098	0.038755	3.69	0.000858	0.022468	4.7	0.001307	0.015624	probable inactive poly [ADP-ribose] polymerase SRO2	inferred from electronic annotation; inferred from reviewed computational analysis
13429716	AT3G17790	PAP17	5.25	7.28	6.91	7.05	4.09	0.000259	0.012141	3.16	0.000631	0.020113	3.5	7.9e-05	0.005212	purple acid phosphatase 17	cellular response to phosphate starvation; galactolipid biosynthetic process; cellular phosphate ion homeostasis; response to hydrogen peroxide; negative regulation of transcription, DNA-templated; oxidation-reduction process; dephosphorylation
13347231	AT1G32870	NAC13	5.23	8.01	6.88	7.32	6.86	9.2e-05	0.009359	3.15	0.000199	0.014527	4.26	2.2e-05	0.003919	NAC domain protein 13	multicellular organismal development; response to red light; response to UV-B; cellular response to phosphate starvation; galactolipid biosynthetic process; mitochondria-nucleus signaling pathway; cellular response to water deprivation; positive regulation of cellular response to oxidative stress; transcription, DNA-templated; regulation of transcription, DNA-templated
13497047	AT5G03545	AT4	6.47	5.4	8.13	7.53	-2.1	0.012619	0.063893	3.15	0.005757	0.049905	2.08	0.007521	0.040137	hypothetical protein	cellular response to phosphate starvation; galactolipid biosynthetic process; negative regulation of transcription, DNA-templated; biological_process
13459238	AT3G52820	PAP22	6.24	6.15	7.61	6.45	-1.06	0.479509	0.662917	2.74	0.004503	0.044419	1.16	0.571344	0.689788	purple acid phosphatase 22	cellular response to phosphate starvation; galactolipid biosynthetic process; negative regulation of transcription, DNA-templated; metabolic process; dephosphorylation
13466967	AT4G10120	ATSPS4F	4.33	4.86	5.7	5.81	1.44	0.200039	0.379612	2.57	0.00055	0.018891	2.79	0.000695	0.011787	probable sucrose-phosphate synthase 4	response to hypoxia; sucrose biosynthetic process; regulation of meristem growth; galactolipid biosynthetic process; sucrose metabolic process; biosynthetic process
13500182	AT5G11110	SPS2F	5.61	6.72	6.95	7.06	2.15	0.003108	0.029974	2.53	0.004424	0.044102	2.73	0.001104	0.014413	sucrose phosphate synthase 2F	response to hypoxia; sucrose biosynthetic process; pollen wall assembly; galactolipid biosynthetic process; nectar secretion; sucrose metabolic process; biosynthetic process
13414972	AT2G30490	C4H	9.93	10.53	11.14	11.25	1.52	0.00191	0.024313	2.32	0.000624	0.01996	2.51	0.000113	0.005844	trans-cinnamate 4-monooxygenase	inferred from mutant phenotype; inferred from expression pattern; inferred from reviewed computational analysis; traceable author statement; inferred from electronic annotation
13512170	AT5G48400	ATGLR1.2	3.29	6.26	4.5	4.98	7.82	9.9e-05	0.009359	2.31	0.001856	0.030315	3.23	0.007358	0.039653	glutamate receptor 1.2	amino acid transport; cellular calcium ion homeostasis; response to light stimulus; cellular response to phosphate starvation; galactolipid biosynthetic process; cellular cation homeostasis; cellular response to water deprivation; transport; ion transport; calcium ion transport; calcium-mediated signaling; ionotropic glutamate receptor signaling pathway; calcium ion transmembrane transport; cellu…
13465467	AT4G03960	PFA-DSP4	4.62	5.35	5.81	5.49	1.66	0.019973	0.084398	2.28	0.002102	0.031956	1.83	0.017846	0.067828	atypical dual-specificity phosphatase 4	inferred from reviewed computational analysis; inferred from mutant phenotype; inferred from electronic annotation
13465484	AT4G04040	MEE51	7.98	6.39	6.89	6.83	-3	0.004943	0.038085	-2.13	0.000917	0.02299	-2.22	0.000602	0.01107	pyrophosphate--fructose-6-phosphate 1-phosphotransferase	fructose 6-phosphate metabolic process; glycolytic process; embryo development ending in seed dormancy; photosynthesis; cellular response to phosphate starvation; galactolipid biosynthetic process; glycolytic process through fructose-6-phosphate; metabolic process; phosphorylation; carbohydrate phosphorylation
13520708	AT5G01220	SQD2	7.28	7.67	6.07	6.92	1.31	0.019207	0.082332	-2.31	0.000685	0.02069	-1.28	0.300968	0.445222	sulfoquinovosyldiacylglycerol 2	unsaturated fatty acid biosynthetic process; glycolipid biosynthetic process; chlorophyll biosynthetic process; cellular response to phosphate starvation; carotenoid biosynthetic process; isopentenyl diphosphate biosynthetic process, methylerythritol 4-phosphate pathway; galactolipid biosynthetic process; glucosinolate biosynthetic process; sulfolipid biosynthetic process; lipid metabolic process…
13358600	AT1G73160	UDP-GT	5.8	5.36	4.57	4.41	-1.35	0.097466	0.234415	-2.35	0.001575	0.028853	-2.63	0.002817	0.022982	UDP-glycosyltransferase family protein	response to hypoxia; galactolipid biosynthetic process; metabolic process; biosynthetic process
13420460	AT2G42600	PPC2	7.43	7.42	5.03	5.91	-1.01	0.832895	0.907095	-5.28	0.000161	0.013759	-2.86	0.013336	0.056647	phosphoenolpyruvate carboxylase 2	tricarboxylic acid cycle; cellular response to phosphate starvation; galactolipid biosynthetic process; leaf development; metabolic process; carbon fixation; photosynthesis
13433550	AT3G26570	PHT2;1	6.74	4.67	4.06	3.79	-4.18	4e-05	0.008276	-6.41	4.9e-05	0.010612	-7.73	2.2e-05	0.003919	inorganic phosphate transporter 2-1	inferred from electronic annotation; inferred from mutant phenotype; inferred from reviewed computational analysis; inferred from direct assay
13385025	AT1G68740	PHO1;H1	8.96	5.03	5.8	5.53	-15.21	4.3e-05	0.00834	-8.96	0.000758	0.021548	-10.77	1.5e-05	0.003777	phosphate transporter PHO1-1	phosphate ion transport; cellular response to phosphate starvation; galactolipid biosynthetic process; negative regulation of transcription, DNA-templated; transport; phosphate ion transmembrane transport

## Sheet: Pi starvation (Hpx-independent)
Transcript Cluster ID	Gene ID	Gene Symbol	C (log2)	As (log2)	Hpx (log2)	HpxAs (log2)	As vs. C (linear)	ANOVA (p)	FDR (p)	Hpx vs. C (linear)	ANOVA (p)	FDR (p)	HpxAs vs C (linear)	ANOVA (p)	FDR (p)	Description	GO Biological Process Term
13358624	AT1G73220	OCT1	3.63	6.83	3.96	3.46	9.19	6e-06	0.00646	1.25	0.045005	0.148508	-1.12	0.824508	0.882557	organic cation/carnitine transporter1	leaf senescence; organic cation transport; nitrate transport; cellular response to phosphate starvation; galactolipid biosynthetic process; negative regulation of transcription, DNA-templated; modified amino acid transport; carnitine transmembrane transport; transport; ion transport; multicellular organismal development; transmembrane transport
13347247	AT1G32940	SBT3.5	4.18	7.32	4.83	6.09	8.82	0.002216	0.026042	1.57	0.285709	0.447712	3.77	0.00049	0.010056	Subtilase 3.5	proteolysis; metabolic process; cellular response to phosphate starvation; galactolipid biosynthetic process; regulation of growth; cellular response to water deprivation; negative regulation of catalytic activity
13424748	AT3G05630	PLDP2	5.14	7.37	5.25	5.67	4.67	0.002474	0.027155	1.08	0.609834	0.730644	1.44	0.087259	0.19221	phospholipase D P2	fatty acid beta-oxidation; exocytosis; cellular response to nitrogen starvation; signal transduction; aging; phospholipid catabolic process; toxin catabolic process; response to auxin; cellular response to phosphate starvation; galactolipid biosynthetic process; cellular response to water deprivation; proteasome-mediated ubiquitin-dependent protein catabolic process; negative regulation of transc…
13491925	AT4G31240	NRX2	5.04	6.7	5.04	5.5	3.17	0.003371	0.031144	1.01	0.860103	0.910429	1.38	0.001445	0.01639	putative nucleoredoxin 3	cellular response to phosphate starvation; galactolipid biosynthetic process; negative regulation of transcription, DNA-templated; oxidation-reduction process
13463330	AT3G62590	PLIP3	5.57	7.2	5.6	6.38	3.09	0.000326	0.013104	1.02	0.344895	0.504578	1.75	0.002335	0.020906	alpha/beta-Hydrolases superfamily protein	lipid metabolic process; cellular response to phosphate starvation; galactolipid biosynthetic process; cellular response to water deprivation
13447932	AT3G11670	DGD1	7.29	8.55	7.11	7.69	2.39	0.000297	0.012794	-1.13	0.124893	0.269725	1.32	0.052831	0.136647	digalactosyldiacylglycerol synthase 1	response to hypoxia; unsaturated fatty acid biosynthetic process; phosphatidylglycerol biosynthetic process; lipid transport; chlorophyll biosynthetic process; cellular response to phosphate starvation; carotenoid biosynthetic process; isopentenyl diphosphate biosynthetic process, methylerythritol 4-phosphate pathway; galactolipid biosynthetic process; photosystem I stabilization; metabolic proce…
13465762	AT4G04800	MSRB3	7.51	8.6	7.93	7.91	2.13	0.003231	0.030465	1.34	0.100764	0.236406	1.31	0.145427	0.272427	peptide methionine sulfoxide reductase B3	cold acclimation; cellular response to phosphate starvation; galactolipid biosynthetic process; protein repair; cellular response to oxidative stress; cellular response to water deprivation; oxidation-reduction process; response to oxidative stress
13423797	AT3G03610	CED12	7.04	8.13	7.1	7.38	2.13	3.8e-05	0.008276	1.04	0.347138	0.506491	1.26	0.102472	0.214308	ELMO/CED-12 family protein	phagocytosis; toxin catabolic process; response to water deprivation; response to wounding; abscisic acid-activated signaling pathway; response to cyclopentenone; cellular response to phosphate starvation; galactolipid biosynthetic process; hyperosmotic salinity response; cellular response to water deprivation
13460195	AT3G54950	PLA IIIA	7.08	8.11	7.79	7.74	2.04	0.001066	0.019053	1.63	0.003526	0.03987	1.57	0.013004	0.055694	patatin-like protein 6	phospholipid metabolic process; lipid catabolic process; galactolipid metabolic process; regulation of growth; response to other organism; lipid metabolic process; metabolic process
13511044	AT5G45900	APG7	6.99	8.02	6.47	7.2	2.03	0.005247	0.039344	-1.43	0.039666	0.137088	1.15	0.027692	0.088886	ubiquitin-like modifier-activating enzyme atg7	protein lipidation; autophagy; aging; leaf senescence; organ senescence; cellular response to phosphate starvation; galactolipid biosynthetic process; cellular response to water deprivation; defense response to fungus; transport; protein transport; mitophagy; C-terminal protein lipidation; cellular response to nitrogen starvation; macroautophagy; protein catabolic process; protein modification by…
13480899	AT4G02380	SAG21	12.3	11.03	11.58	9.6	-2.42	0.000151	0.010272	-1.65	0.077844	0.203013	-6.49	0.000899	0.013076	senescence-associated protein SAG21	MAPK cascade; response to reactive oxygen species; protein targeting to membrane; response to oxidative stress; cell communication; response to cold; response to wounding; abscisic acid-activated signaling pathway; embryo development ending in seed dormancy; systemic acquired resistance, salicylic acid mediated signaling pathway; jasmonic acid mediated signaling pathway; regulation of plant-type …
13346153	AT1G30270	CIPK23	10.88	9.37	10.42	9.87	-2.83	0.003894	0.033518	-1.37	0.014512	0.079056	-2	0.000813	0.012516	CBL-interacting serine/threonine-protein kinase 23	cytokinesis by cell plate formation; protein phosphorylation; response to nutrient; response to water deprivation; response to ethylene; abscisic acid-activated signaling pathway; potassium ion import; stomatal movement; cellular response to phosphate starvation; galactolipid biosynthetic process; calcium-mediated signaling; intracellular signal transduction; cellular response to water deprivatio…
13416790	AT2G34500	CYP710A1	7.56	5.99	7.72	6.99	-2.97	0.002729	0.028333	1.12	0.674961	0.780282	-1.49	0.202898	0.341325	cytochrome P450 710A1	toxin catabolic process; response to cyclopentenone; cellular response to phosphate starvation; sterol biosynthetic process; galactolipid biosynthetic process; pentacyclic triterpenoid biosynthetic process; cellular response to water deprivation; oxidation-reduction process; lipid metabolic process; steroid biosynthetic process; steroid metabolic process
13371531	AT1G23205	P-INV	4.89	3.06	4.21	2.96	-3.54	0.000594	0.015633	-1.61	0.004298	0.043657	-3.82	0.000312	0.008516	plant invertase/pectin methylesterase inhibitor superfamily protein	inferred from electronic annotation
