# Supplementary material for: Remodeling of Root Growth Under Combined Arsenic and Hypoxia Stress Is Linked to Nutrient Deprivation
Source: Front Plant Sci. 2020 Oct 23;11:569687. doi: 10.3389/fpls.2020.569687 (PMC7644957; doi:10.3389/fpls.2020.569687)
Supplement: Supplementary Table 3 — Lipid biosynthesis and signaling- and phosphatidylinositol metabolism-related transcripts with stress-induced changes in transcript amounts. [file Table_3.XLSX]

## Sheet: Lipids and phosphatidylinositol
Transcript Cluster ID	Gene ID	Gene Symbol	C (log2)	As (log2)	Hpx (log2)	HpxAs (log2)	As vs. C	ANOVA (p)	FDR (p)	Hpx vs. C	ANOVA (p)	FDR (p)	HpxAs vs C	ANOVA (p)	FDR (p)	Description	GO Biological Process Term
13354058	AT1G61280		5.7	7.09	6.64	7.17	2.63	4.7e-05	0.00834	1.92	0.028572	0.112985	2.78	7.5e-05	0.00516	phosphatidylinositol N-acetylglucosaminyltransferase subunit P	GPI anchor biosynthetic process; preassembly of GPI anchor in ER membrane
13485859	AT4G17140		8.22	9.6	8.36	9.54	2.6	8.9e-05	0.009296	1.1	0.462817	0.609842	2.5	0.000416	0.009538	pleckstrin homology (PH) domain-containing protein	cell adhesion; trichome morphogenesis; actin nucleation; root hair cell differentiation; cell wall organization
13360325	AT1G77730		4.67	5.74	5.13	5.51	2.1	0.002858	0.028888	1.37	0.270964	0.432945	1.79	0.007958	0.041361	Pleckstrin homology (PH) domain-containing protein	signal transduction
13435072	AT3G43230		6.66	7.68	6.98	7.28	2.02	0.008727	0.052048	1.25	0.101805	0.237906	1.54	0.005884	0.034879	RING/FYVE/PHD zinc finger-containing protein	autophagy; signal transduction; regulation of ruffle assembly
13433024	AT3G25230	ROF1	8.64	9.84	8.58	9.03	2.3	0.000353	0.013504	-1.04	0.857349	0.908591	1.31	0.007622	0.04042	rotamase FKBP 1	protein peptidyl-prolyl isomerization; protein folding; N-terminal protein myristoylation; response to osmotic stress; response to heat; response to wounding; response to high light intensity; response to cytokinin; seed germination; peptidyl-proline modification; response to endoplasmic reticulum stress; response to hydrogen peroxide; response to cadmium ion; chaperone-mediated protein folding; …
13543633	AT5G65110	ACX2	9.42	10.5	9.39	9.65	2.11	0.003758	0.03299	-1.02	0.310077	0.470375	1.17	0.008375	0.042514	acyl-coenzyme A oxidase 2	long-chain fatty acid metabolic process; fatty acid beta-oxidation; fatty acid catabolic process; response to cytokinin; fatty acid beta-oxidation using acyl-CoA dehydrogenase; proteasome-mediated ubiquitin-dependent protein catabolic process; proteasome assembly; root hair elongation; response to misfolded protein; lipid homeostasis; lipid metabolic process; fatty acid metabolic process; metabol…
13348222	AT1G36160	ACC1	8.18	9.24	7.53	8.39	2.08	0.002055	0.025173	-1.57	0.060653	0.175735	1.16	0.268697	0.412397	acetyl-CoA carboxylase 1	gluconeogenesis; cytoskeleton organization; gravitropism; cold acclimation; response to cytokinin; embryo development ending in seed dormancy; meristem structural organization; primary shoot apical meristem specification; proteasomal protein catabolic process; fatty acid elongation; root development; shoot system development; malonyl-CoA biosynthetic process; lipid metabolic process; fatty acid m…
13487347	AT4G20870	FAH2	7.11	6.86	6.05	6.57	-1.2	0.145185	0.307736	-2.09	0.000168	0.013973	-1.46	0.074094	0.171924	fatty acid hydroxylase 2	negative regulation of programmed cell death; negative regulation of cellular process; oxidation-reduction process; fatty acid metabolic process; fatty acid biosynthetic process
13479441	AT4G39170		7.13	7.05	5.8	6.37	-1.05	0.979046	0.989466	-2.51	0.000507	0.018499	-1.69	0.010138	0.047761	Sec14p-like phosphatidylinositol transfer family protein	transport; protein transport
13440032	AT3G55940	PLC7	4.19	4.76	2.79	3.42	1.49	0.003886	0.033513	-2.64	0.002471	0.034216	-1.7	0.002141	0.019934	phosphoinositide phospholipase C 7	signal transduction; lipid catabolic process; actin filament-based movement; intracellular signal transduction; Golgi localization; mitochondrion localization; peroxisome localization; lipid metabolic process
13442900	AT3G63300	FKD1	6.85	6.49	5.67	6.01	-1.28	0.094077	0.22928	-2.28	0.029834	0.115954	-1.79	0.006213	0.036035	protein FORKED 1	signal transduction; response to auxin; auxin-activated signaling pathway; phloem or xylem histogenesis; leaf vascular tissue pattern formation; regulation of cell proliferation
13497500	AT5G04510	PDK1	7.86	7.09	6.81	6.89	-1.71	0.004826	0.037595	-2.07	0.002253	0.033087	-1.96	0.000366	0.009114	3-phosphoinositide-dependent protein kinase 1	protein phosphorylation; positive regulation of protein kinase activity; protein autophosphorylation; phosphorylation
13479216	AT4G38530	PLC1	5.28	4.8	4.15	4.23	-1.4	0.12912	0.284607	-2.2	0.025251	0.105565	-2.08	0.005272	0.032729	putative phosphoinositide phospholipase C 3	signal transduction; lipid catabolic process; actin filament-based movement; intracellular signal transduction; Golgi localization; mitochondrion localization; peroxisome localization; lipid metabolic process
13425704	AT3G07960	PIP5K6	5.74	5.77	5.22	4.6	1.02	0.85898	0.921665	-1.44	0.027976	0.111454	-2.2	0.004371	0.02924	phosphatidylinositol-4-phosphate 5-kinase 6	N-terminal protein myristoylation; plant-type cell wall modification; pollen tube growth; actin filament-based movement; pollen tube development; clathrin-mediated endocytosis; phosphorylation; phosphatidylinositol metabolic process; phosphatidylinositol phosphorylation
13436338	AT3G47220	PLC9	7.87	7	7.09	6.71	-1.84	0.001836	0.023846	-1.72	0.000484	0.018375	-2.25	6.2e-05	0.004861	phosphoinositide phospholipase C9	lipid metabolic process; signal transduction; heat acclimation; lipid catabolic process; intracellular signal transduction; calcium ion homeostasis
13491673	AT4G30670		9.65	8.25	9.43	8.41	-2.64	0.001467	0.021765	-1.16	0.12911	0.274845	-2.36	0.000724	0.011966	putative membrane lipoprotein	iron ion transport; trichoblast differentiation; cellular response to iron ion starvation; response to nitrate; nitrate transport; biological_process
13541003	AT5G58670	PLC1	6.03	5.88	5.21	4.75	-1.1	0.224298	0.408072	-1.76	0.017843	0.087962	-2.43	0.004019	0.027943	phosphoinositide phospholipase C 1	MAPK cascade; regulation of transcription, DNA-templated; protein targeting to membrane; signal transduction; response to desiccation; response to cold; response to water deprivation; response to bacterium; response to salt stress; response to abscisic acid; abscisic acid-activated signaling pathway; systemic acquired resistance, salicylic acid mediated signaling pathway; salicylic acid mediated …
13488084	AT4G22540	ORP2A	8.42	7.85	7.29	7.07	-1.48	0.001357	0.021047	-2.19	5.8e-05	0.010852	-2.55	0.005216	0.032536	oxysterol binding protein-related protein 2A	lipid transport; signal transduction; steroid metabolic process; transport
13390615	AT2G01900	T5PTASE9	7.82	4.45	7.25	6.38	-10.34	8e-05	0.008958	-1.49	0.173314	0.328766	-2.72	0.000998	0.013726	DNAse I-like superfamily protein	glucuronoxylan metabolic process; xylan biosynthetic process; phosphatidylinositol dephosphorylation; cellular response to salt stress; regulation of clathrin-mediated endocytosis; regulation of reactive oxygen species metabolic process
13416946	AT2G34790	MEE23	8.26	7.69	7.75	6.8	-1.48	0.017962	0.07917	-1.42	0.226137	0.386261	-2.75	0.001124	0.014569	protein MATERNAL EFFECT EMBRYO ARREST 23	cell adhesion; embryo development ending in seed dormancy; trichome morphogenesis; polar nucleus fusion; actin nucleation; root hair cell differentiation; oxidation-reduction process; cell wall organization
13526934	AT5G16390	CAC1	9.41	8.68	7.91	7.8	-1.65	0.009302	0.053843	-2.82	0.000119	0.012591	-3.04	0.001777	0.01808	chloroplastic acetylcoenzyme A carboxylase 1	polysaccharide biosynthetic process; acetyl-CoA metabolic process; fatty acid biosynthetic process; plant-type cell wall organization; multidimensional cell growth; plant-type cell wall biogenesis; cell tip growth; regulation of meristem growth; regulation of hormone levels; sterol biosynthetic process; brassinosteroid biosynthetic process; anthocyanin accumulation in tissues in response to UV li…
13411423	AT2G21540	SFH3	5.84	4.48	4.22	4.07	-2.57	0.001066	0.019053	-3.07	0.000176	0.013973	-3.42	1.8e-05	0.003904	SEC14-like 3 protein	transport; flower development; protein transport
13429108	AT3G16370		6.7	6.03	5.56	4.83	-1.59	0.213113	0.395392	-2.21	0.002862	0.036484	-3.65	3e-05	0.004077	GDSL esterase/lipase	very long-chain fatty acid metabolic process; polysaccharide biosynthetic process; pattern specification process; regulation of cell size; plant-type cell wall organization; multidimensional cell growth; plant-type cell wall biogenesis; auxin polar transport; cell tip growth; root morphogenesis; regulation of hormone levels; lipid catabolic process; growth; cuticle development; anthocyanin accumu…
13476793	AT4G32780	FL4	7.06	6.31	5.92	5.16	-1.69	0.011714	0.061243	-2.21	0.017501	0.087072	-3.74	0.000232	0.00777	phosphoinositide binding protein	signal transduction
13511990	AT5G47980		4.73	2.5	3.68	2.78	-4.68	6.6e-05	0.008487	-2.07	0.140495	0.289671	-3.87	0.000902	0.013089	putative BAHD acyltransferase	root hair elongation; metabolic process
13395798	AT2G22230	Thioesterase	6.22	5.56	4.45	4.25	-1.59	0.044112	0.139372	-3.4	0.00071	0.020976	-3.93	0.00572	0.03424	putative 3-hydroxyacyl-ACP dehydratase	polysaccharide biosynthetic process; polysaccharide catabolic process; starch metabolic process; fatty acid biosynthetic process; ubiquinone biosynthetic process; plant-type cell wall organization; defense response to fungus, incompatible interaction; multidimensional cell growth; plant-type cell wall biogenesis; cell tip growth; regulation of meristem growth; regulation of hormone levels; cystei…
13488968	AT4G24580	REN1	6.59	6.43	4.55	4.58	-1.12	0.516381	0.693227	-4.12	0.004017	0.042336	-4.05	0.000694	0.011787	Rho GTPase activating protein REN1	signal transduction; plant-type cell wall modification; pollen germination; pollen tube growth; pollen tube adhesion; negative regulation of Rho protein signal transduction; positive regulation of GTPase activity; pollen tube development; activation of GTPase activity; regulation of growth
13363810	AT1G05470	CVP2	7.45	5.99	5.83	5.23	-2.74	0.018081	0.079413	-3.07	0.001863	0.030315	-4.65	0.000512	0.01023	Type I inositol-1,4,5-trisphosphate 5-phosphatase CVP2	response to abscisic acid; auxin metabolic process; determination of bilateral symmetry; organ morphogenesis; polarity specification of adaxial/abaxial axis; meristem initiation; xylem and phloem pattern formation; procambium histogenesis; leaf vascular tissue pattern formation; cotyledon vascular tissue pattern formation; inositol trisphosphate metabolic process; inositol phosphate dephosphoryla…
