# Supplementary material for: Remodeling of Root Growth Under Combined Arsenic and Hypoxia Stress Is Linked to Nutrient Deprivation
Source: Front Plant Sci. 2020 Oct 23;11:569687. doi: 10.3389/fpls.2020.569687 (PMC7644957; doi:10.3389/fpls.2020.569687)
Supplement: Supplementary Table 4 — Lists of genes related to Fe-homeostasis and NO formation in regulation of Fe-homeostasis and stress effects. [file Table_4.XLSX]

## Sheet: Fe-homeostasis
Transcript Cluster ID	Gene ID	Gene Symbol	C (log2)	As (log2)	Hpx (log2)	HpxAs (log2)	As vs. C	ANOVA (p)	FDR (p)	Hpx vs. C	ANOVA (p)	FDR (p)	HpxAs vs C	ANOVA (p)	FDR (p)	Description	GO Biological Process Term
13413221	AT2G26400	ARD3	6.36	7.68	11.71	11.96	2.51	0.024438	0.095533	40.83	0.000121	0.012591	48.59	0.000114	0.005844	acireductone dioxygenase 3	response to hypoxia; systemic acquired resistance, salicylic acid mediated signaling pathway; regulation of hydrogen peroxide metabolic process; L-methionine biosynthetic process from methylthioadenosine; oxidation-reduction process; cellular amino acid biosynthetic process; methionine biosynthetic process
13419754	AT2G41240	BHLH100	4.54	6.28	8.25	8.9	3.34	0.007311	0.047076	13.11	0.005802	0.05006	20.6	0.004024	0.027964	transcription factor bHLH100	transcription, DNA-templated; regulation of transcription, DNA-templated; response to water deprivation; cellular response to iron ion starvation; iron ion homeostasis
13409158	AT2G16060	HB1	7.11	7.98	11.78	11.02	1.84	0.072568	0.192681	25.56	9.4e-05	0.011835	15	0.00019	0.007232	non-symbiotic hemoglobin 1	response to hypoxia; systemic acquired resistance, salicylic acid mediated signaling pathway; regulation of hydrogen peroxide metabolic process; oxygen transport
13460963	AT3G56970	BHLH038	3.39	6.67	6.49	6.66	9.71	0.000126	0.00981	8.57	0.004006	0.042336	9.63	0.005172	0.032378	transcription factor ORG2	transcription, DNA-templated; regulation of transcription, DNA-templated; cellular response to iron ion starvation; iron ion homeostasis
13338612	AT1G10960	FD1	4.65	8.38	6.39	7.87	13.22	0.000113	0.009532	3.34	0.021708	0.097359	9.3	0.000248	0.007927	ferredoxin 1	pentose-phosphate shunt; abscisic acid biosynthetic process; electron transport chain; response to karrikin; oxidation-reduction process
13460968	AT3G56980	BHLH039	4	7.33	5.8	7.1	10.09	6.2e-05	0.008405	3.49	0.093344	0.225761	8.56	0.003685	0.026731	transcription factor ORG3	transcription, DNA-templated; regulation of transcription, DNA-templated; cellular response to iron ion starvation; iron ion homeostasis
13485418	AT4G16370	OPT3	6.36	7.17	9.14	9.34	1.75	0.002322	0.02653	6.89	0.004309	0.043708	7.92	0.000255	0.007978	oligopeptide transporter	transition metal ion transport; polysaccharide biosynthetic process; oligopeptide transport; cellular metal ion homeostasis; multidimensional cell growth; cell tip growth; regulation of hormone levels; anthocyanin accumulation in tissues in response to UV light; root hair elongation; iron ion homeostasis; cell wall organization; cation transmembrane transport; xylem-to-phloem iron transport; tran…
13539938	AT5G56080	NAS2	7.36	9.65	9.82	9.59	4.91	0.003128	0.030032	5.54	0.00158	0.028867	4.69	0.018068	0.068286	nicotianamine synthase 2	pollen development; pollen tube growth; response to zinc ion; phloem transport; nicotianamine biosynthetic process; cellular response to iron ion; cellular response to ethylene stimulus; cellular response to nitric oxide
13467112	AT4G10500	DLO1	6.67	7.4	8.07	8.79	1.66	0.000586	0.015541	2.64	0.004285	0.043604	4.33	0.000884	0.012945	oxidoreductase, 2OG-Fe(II) oxygenase family protein	systemic acquired resistance; salicylic acid biosynthetic process; secondary metabolic process; oxidation-reduction process
13522131	AT5G04950	NAS1	7.94	9.75	9.71	9.69	3.5	0.00658	0.044253	3.4	0.003803	0.041405	3.35	0.007565	0.04025	nicotianamine synthase 1	pollen development; pollen tube growth; phloem transport; nicotianamine biosynthetic process; cellular response to iron ion; cellular response to ethylene stimulus; cellular response to nitric oxide
13356323	AT1G67810	SUFE2	2.32	5.46	3.03	3.98	8.81	0.000201	0.011068	1.64	0.296129	0.458111	3.16	0.000853	0.012745	sulfur E2	iron-sulfur cluster assembly; positive regulation of sulfur metabolic process; positive regulation of catalytic activity
13542677	AT5G62820	CASPL4A2	5.54	5.71	6.91	7.06	1.13	0.004784	0.037372	2.59	0.002869	0.036499	2.88	0.001252	0.015328	hypothetical protein	oxidation-reduction process
13387376	AT1G74770	BTSL1	9.33	11.02	10.64	10.78	3.24	0.000674	0.016162	2.48	0.003673	0.040546	2.74	0.000464	0.009906	zinc ion binding protein	iron ion transport; response to zinc ion; cellular response to iron ion starvation; response to nitrate; nitrate transport; biological_process
13370380	AT1G20270		6.33	6.62	8.55	7.75	1.22	0.174117	0.346163	4.65	0.059882	0.174648	2.68	0.007469	0.039988	2-oxoglutarate (2OG) and Fe(II)-dependent oxygenase superfamily protein	oxidation-reduction process; peptidyl-proline hydroxylation
13520508	AT5G67330	NRAMP4	5.9	6.64	6.51	7.32	1.68	0.000987	0.018524	1.52	0.008336	0.059236	2.67	0.000574	0.010806	metal transporter Nramp4	manganese ion transport; cellular metal ion homeostasis; cellular iron ion homeostasis; response to nematode; response to iron ion; cadmium ion transport; lead ion transport; metal ion transport; defense response to bacterium; iron ion homeostasis; anion transmembrane transport; positive regulation of reactive oxygen species metabolic process; transport; ion transport
13454829	AT3G28480		7.29	7.8	8.82	8.67	1.42	0.054624	0.160117	2.87	0.000867	0.022642	2.6	4.1e-05	0.004322	oxoglutarate/iron-dependent oxygenase	systemic acquired resistance; response to endoplasmic reticulum stress; oxidation-reduction process; peptidyl-proline hydroxylation
13427382	AT3G12900	S8H	8.7	9.77	11.17	10.08	2.09	0.022958	0.091688	5.54	0.033679	0.124593	2.59	0.133374	0.25682	oxidoreductase, 2OG-Fe(II) oxygenase family protein	oxidation-reduction process; cellular response to iron ion; cellular response to ethylene stimulus; cellular response to nitric oxide
13442219	AT3G61400	Dioxygenase	3.87	7.11	4.65	5.24	9.43	0.020454	0.085588	1.71	0.824298	0.886571	2.57	0.355444	0.499284	1-aminocyclopropane-1-carboxylate oxidase-like 8	oxidation-reduction process
13430027	AT3G18290	BTS	8.26	9.83	9.2	9.57	2.97	0.000128	0.00981	1.92	0.004274	0.043548	2.48	0.003003	0.02372	putative E3 ligase BRUTUS	embryo development ending in seed dormancy; cellular response to iron ion starvation; metabolic process
13513039	AT5G50210	QS	6.6	6.98	7.57	7.77	1.3	0.026762	0.100799	1.95	0.004181	0.043138	2.25	0.012089	0.053336	quinolinate synthase	aerobic respiration; NAD biosynthetic process; iron-sulfur cluster assembly; positive regulation of sulfur metabolic process; pyridine nucleotide biosynthetic process; quinolinate biosynthetic process; positive regulation of catalytic activity; positive regulation of transferase activity
13436502	AT3G47640	PYE	5.84	6.65	7.37	7	1.75	0.023905	0.094181	2.87	0.002575	0.034886	2.23	0.010719	0.049385	bHLH transcription factor POPEYE	transcription, DNA-templated; regulation of transcription, DNA-templated; cellular response to iron ion starvation; iron ion homeostasis
13469163	AT4G15610	CASPL1D1	8.96	10.35	10.1	10.02	2.61	0.016798	0.07588	2.2	0.274349	0.436135	2.07	0.041445	0.116402	hypothetical protein	amino acid transport; toxin catabolic process; response to nitrate; response to cyclopentenone; nitrate transport; biological_process; oxidation-reduction process
13506136	AT5G26820	IREG3	7.87	9.61	8.12	8.91	3.33	0.000236	0.011686	1.19	0.069415	0.190047	2.05	0.009334	0.045452	iron-regulated protein 3	cellular iron ion homeostasis; iron ion transmembrane transport; transport; ion transport
13476692	AT4G32690	GLB3	6.57	6.59	7.66	7.57	1.02	0.125283	0.279108	2.14	0.003272	0.038522	2	0.000305	0.008421	hemoglobin 3	response to hypoxia; response to auxin; oxygen transport; transport
13334787	AT1G02190		3.51	3.94	4.29	4.51	1.35	0.376882	0.57108	1.72	0.116482	0.258691	2	0.069572	0.164797	protein CER1-like 1	fatty acid biosynthetic process; oxidation-reduction process
13470919	AT4G19680	IRT2	3.43	4.47	4.69	4.37	2.05	0.001979	0.024774	2.39	0.012756	0.0733	1.91	0.029335	0.092512	Fe(2+) transport protein 2	iron ion transport; zinc II ion transport; water transport; cellular response to iron ion starvation; response to nitrate; nitrate transport; iron ion homeostasis; zinc II ion transmembrane transport; transport; ion transport; metal ion transport; transmembrane transport
13527822	AT5G18400	DRE2	7.31	8.38	7.7	7.99	2.1	0.033272	0.116034	1.31	0.435102	0.586683	1.61	0.046909	0.126247	anamorsin homolog	iron-sulfur cluster assembly; negative regulation of apoptotic process; apoptotic process
13377156	AT1G48700		4.11	5.34	4.11	4.74	2.33	0.007485	0.047731	-1	0.491649	0.634549	1.55	0.008394	0.042577	oxidoreductase	oxidation-reduction process
13334405	AT1G01580	FRO2	10.29	11.72	12.07	10.84	2.71	0.004563	0.036492	3.44	0.03153	0.119909	1.46	0.1939	0.33096	ferric reduction oxidase 2	ion transport; response to bacterium; iron chelate transport; iron ion homeostasis; oxidation-reduction process
13535636	AT5G45105	ZIP8	4.87	5.96	5.62	5.36	2.13	0.003463	0.031638	1.68	0.057935	0.171194	1.41	0.068895	0.163638	zinc transporter 8 precursor	cation transport; metal ion transport; transmembrane transport; transport; ion transport; zinc II ion transport; zinc II ion transmembrane transport
13521850	AT5G04150	BHLH101	2.96	4.39	3.37	3.39	2.69	0.037604	0.12539	1.32	0.124967	0.269805	1.35	0.294941	0.439399	transcription factor bHLH101	transcription, DNA-templated; regulation of transcription, DNA-templated; cellular response to iron ion starvation; iron ion homeostasis
13484666	AT4G14710	ARD2	6.57	7.94	7.28	6.93	2.58	0.001766	0.023367	1.63	0.043315	0.144873	1.28	0.187684	0.323438	acireductone dioxygenase 2	L-methionine biosynthetic process from methylthioadenosine; oxidation-reduction process; cellular amino acid biosynthetic process; methionine biosynthetic process
13470925	AT4G19690	IRT1	7.21	9.12	8.48	7.44	3.77	0.005094	0.038755	2.41	0.025953	0.107075	1.18	0.624387	0.733385	Fe(2+) transport protein 1	transition metal ion transport; iron ion transport; manganese ion transport; zinc II ion transport; water transport; cellular iron ion homeostasis; response to bacterium; cytokinin-activated signaling pathway; cellular response to iron ion starvation; response to nitrate; nickel cation transport; cadmium ion transport; nitrate transport; metal ion transport; lateral root development; developmenta…
13396054	AT2G22760	BHLH19	3.24	3.12	4.49	3.39	-1.09	0.385166	0.578517	2.39	0.913038	0.945077	1.11	0.423883	0.562321	transcription factor bHLH19	inferred from electronic annotation; traceable author statement
13541404	AT5G59540		4.1	7.13	3.7	4.18	8.19	0.001697	0.023	-1.32	0.246036	0.40756	1.05	0.255853	0.398525	oxidoreductase, 2OG-Fe(II) oxygenase family protein	response to nitrate; nitrate transport; oxidation-reduction process
13532764	AT5G36890	BGLU42	7.33	9.46	6.96	7.09	4.37	6.1e-05	0.008405	-1.29	0.046707	0.151778	-1.18	0.790707	0.859084	beta glucosidase 42	cellulose catabolic process; cellular response to iron ion; cellular response to ethylene stimulus; cellular response to nitric oxide; carbohydrate metabolic process; metabolic process
13436132	AT3G46490		6.03	3.66	5	5.68	-5.18	0.000256	0.012141	-2.05	0.016303	0.084077	-1.28	0.796205	0.862901	oxidoreductase, 2OG-Fe(II) oxygenase family protein	oxidation-reduction process
13452851	AT3G23430	PHO1	11.42	10.2	11.88	11.04	-2.34	0.000857	0.017578	1.37	0.021238	0.095928	-1.31	0.083597	0.186631	phosphate transporter PHO1	transition metal ion transport; phosphate ion transport; iron ion transport; response to wounding; coumarin biosynthetic process; cellular response to iron ion starvation; response to nitrate; inorganic anion transport; nitrate transport; cellular response to phosphate starvation; transport; phosphate ion transmembrane transport
13391960	AT2G05830	MTI1	6.82	8.04	6.19	6.43	2.34	0.004102	0.034532	-1.55	0.272107	0.433899	-1.31	0.195433	0.332682	methylthioribose-1-phosphate isomerase	maltose metabolic process; RNA splicing, via endonucleolytic cleavage and ligation; translational initiation; methionine biosynthetic process; starch biosynthetic process; L-methionine biosynthetic process from S-adenosylmethionine; L-methionine biosynthetic process from methylthioadenosine; positive regulation of catalytic activity; cellular response to iron ion; cellular response to ethylene st…
13422454	AT2G47600	MHX	6.77	7.13	5.49	6.37	1.28	0.002339	0.026605	-2.43	0.017866	0.088015	-1.33	0.462097	0.597139	magnesium/proton exchanger	ion transport; cation transport; iron ion transport; zinc II ion transport; magnesium ion transport; sodium ion transmembrane transport; cation transmembrane transport; transport; transmembrane transport
13407858	AT2G04800		6.75	5.66	6.35	6.2	-2.13	0.037514	0.125242	-1.32	0.282619	0.444523	-1.46	0.073069	0.170352	hypothetical protein	iron ion transport; cellular response to iron ion starvation; response to nitrate; nitrate transport
13492735	AT4G33020	ZIP9	4.87	6.19	5.11	4.27	2.5	0.046338	0.144013	1.18	0.286138	0.448245	-1.52	0.044503	0.122005	Fe(II) transporter isolog family protein	cation transport; response to zinc ion; zinc II ion transmembrane transport; transport; ion transport; zinc II ion transport; metal ion transport; transmembrane transport
13367610	AT1G13750	PAP1	6.35	6.76	5.24	5.73	1.32	0.015977	0.073742	-2.17	0.003259	0.038503	-1.54	0.018004	0.068151	Purple acid phosphatases superfamily protein	tryptophan catabolic process; systemic acquired resistance; indoleacetic acid biosynthetic process; regulation of defense response; metabolic process; dephosphorylation
13340966	AT1G16700	FDX	7.93	7.76	6.75	7.15	-1.13	0.508478	0.686952	-2.27	0.004107	0.04272	-1.72	0.007039	0.038623	Alpha-helical ferredoxin	oxidation-reduction process
13508836	AT5G40650	SDH2-2	6.88	7.13	5.7	6.11	1.18	0.185951	0.361364	-2.27	0.002781	0.036052	-1.72	0.029321	0.092493	succinate dehydrogenase [ubiquinone] iron-sulfur subunit 2	tricarboxylic acid cycle; mitochondrial electron transport, succinate to ubiquinone; oxidation-reduction process
13520607	AT5G67590	FRO1	9.1	9.2	8.23	8.1	1.07	0.659427	0.797377	-1.84	0.01586	0.082956	-2	4e-06	0.002991	NADH dehydrogenase [ubiquinone] iron-sulfur protein 4	glycolytic process; ubiquitin-dependent protein catabolic process; water transport; response to osmotic stress; hyperosmotic response; Golgi organization; response to temperature stimulus; cold acclimation; response to salt stress; photorespiration; electron transport chain; response to cadmium ion; response to misfolded protein; proteasome core complex assembly; oxidation-reduction process
13516801	AT5G58660		4.68	3.89	4.53	3.66	-1.73	0.006059	0.042243	-1.11	0.205374	0.365244	-2.03	0.004029	0.02798	oxidoreductase, 2OG-Fe(II) oxygenase family protein	oxidation-reduction process
13390232	AT1G80830	NRAMP1	9.75	8.37	9.6	8.73	-2.59	0.005442	0.039989	-1.11	0.341647	0.501186	-2.03	0.002012	0.019371	metal transporter Nramp1	transition metal ion transport; manganese ion transport; cellular metal ion homeostasis; cadmium ion transport; lead ion transport; metal ion transport; iron ion transmembrane transport; manganese ion homeostasis; iron ion homeostasis; cadmium ion transmembrane transport; manganese ion transmembrane transport; anion transmembrane transport; transport; ion transport
13343387	AT1G22440		7.35	7.38	6.63	6.32	1.02	0.921539	0.957274	-1.65	0.006913	0.054449	-2.04	0.002104	0.019694	alcohol dehydrogenase-like 2	transition metal ion transport; iron ion transport; cellular response to iron ion starvation; response to nitrate; regulation of anion channel activity; nitrate transport; brassinosteroid biosynthetic process; oxidation-reduction process
13497051	AT5G03570	IREG2	7.68	7.2	7.42	6.61	-1.39	0.12503	0.278761	-1.19	0.320108	0.479919	-2.09	0.041655	0.116791	nickel transport protein FPN2	transition metal ion transport; cobalt ion transport; iron ion transport; cellular response to iron ion starvation; response to nitrate; nickel cation transport; nitrate transport; nickel cation transmembrane transport; cobalt ion homeostasis; transport; ion transport; iron ion transmembrane transport
13514548	AT5G53550	YSL3	7.68	7.12	6.51	6.61	-1.48	0.087677	0.218787	-2.25	0.002111	0.032018	-2.11	0.002978	0.023642	metal-nicotianamine transporter YSL3	developmental process involved in reproduction; ion transport; oligopeptide transport; response to nematode; seed development; iron ion homeostasis; transmembrane transport; transport
13398091	AT2G28160	FRU	9.46	9.97	8.83	8.32	1.43	0.023417	0.092923	-1.55	0.029801	0.115897	-2.21	0.016126	0.063779	FER-LIKE IRON DEFICIENCY-INDUCED transcription factor	transition metal ion transport; transcription, DNA-templated; regulation of transcription, DNA-templated; response to iron ion; regulation of iron ion transport; cellular response to iron ion; cellular response to ethylene stimulus; cellular response to nitric oxide
13433000	AT3G25190	VTL5	8.68	7.84	8	7.46	-1.79	0.012188	0.06263	-1.61	0.027081	0.10961	-2.34	0.029221	0.092308	vacuolar iron transporter homolog 2.1	ion transport; response to iron ion; iron ion homeostasis; cellular response to iron ion; cellular response to ethylene stimulus; cellular response to nitric oxide; transport; intracellular sequestering of iron ion; cellular manganese ion homeostasis; iron ion transmembrane transport; manganese ion transmembrane transport
13356502	AT1G68150	SUFE2	6.32	6.1	6.38	5.05	-1.17	0.981594	0.990194	1.05	0.276299	0.438235	-2.41	0.00295	0.02353	Group II-b WRKY transcription factor	transition metal ion transport; transcription, DNA-templated; regulation of transcription, DNA-templated; iron ion transport; response to zinc ion; cellular response to iron ion starvation; response to nitrate; nitrate transport
13359953	AT1G76800	VTL2	5.35	4.07	5.21	4.04	-2.43	0.001834	0.023833	-1.1	0.238358	0.399546	-2.48	0.005436	0.033227	protein nodulin-like2	ion transport; response to iron ion; iron ion homeostasis; cellular response to iron ion; cellular response to ethylene stimulus; cellular response to nitric oxide; transport; intracellular sequestering of iron ion; cellular manganese ion homeostasis; iron ion transmembrane transport; manganese ion transmembrane transport
13474404	AT4G27860	MEB	8.7	7.16	7.7	7.32	-2.91	0.005982	0.041992	-2	0.005061	0.046814	-2.59	0.000379	0.009175	vacuolar iron transporter-like protein	iron ion transmembrane transport; manganese ion transmembrane transport; intracellular sequestering of iron ion; cellular manganese ion homeostasis; cellular response to iron ion; biological_process
13401632	AT2G36690	GIM2	9.22	5.57	9.56	7.51	-12.49	0.000626	0.015773	1.27	0.123303	0.267932	-3.25	0.022061	0.07706	2-oxoglutarate (2OG) and Fe(II)-dependent oxygenase superfamily protein	oxidation-reduction process
13530284	AT5G24290	MEB2	7.16	5.71	5.87	5.32	-2.73	0.004975	0.038243	-2.44	0.000199	0.014527	-3.59	0.000249	0.007952	membrane protein of ER body 2	iron ion transmembrane transport; manganese ion transmembrane transport; intracellular sequestering of iron ion; cellular manganese ion homeostasis; cellular response to iron ion; biological_process
13422352	AT2G47160	BOR1	9.28	7.7	7.62	7.41	-2.98	9e-05	0.009305	-3.15	0.000296	0.015702	-3.64	0.012406	0.054161	boron transporter 1	transition metal ion transport; iron ion transport; response to boron-containing substance; cellular response to iron ion starvation; response to nitrate; nitrate transport; borate transport; regulation of intracellular pH; anion transmembrane transport; transport; ion transport; anion transport; borate transmembrane transport
13483579	AT4G12420	SKU5	8.39	7.12	6.66	6.22	-2.41	0.000883	0.017695	-3.32	0.00149	0.028158	-4.52	0.000554	0.01056	multi-copper oxidase-like protein SKU5	polysaccharide biosynthetic process; multidimensional cell growth; cell tip growth; regulation of hormone levels; carbohydrate biosynthetic process; cellulose metabolic process; anthocyanin accumulation in tissues in response to UV light; root hair cell differentiation; root hair elongation; oxidation-reduction process; cell wall organization
13528367	AT5G19700	ELS1	7.71	4.07	8.31	5.02	-12.46	0.000753	0.016792	1.52	0.410324	0.564647	-6.47	0.002394	0.021171	MATE efflux family protein	drug transmembrane transport; transport; root morphogenesis; transmembrane transport
13402373	AT2G38460	IREG1	6.3	4.7	4.33	3.54	-3.03	3e-06	0.00646	-3.93	0.005465	0.048615	-6.78	0.00029	0.008347	protein IRON REGULATED1	cobalt ion transport; iron ion transmembrane transport; transport; ion transport
13471956	AT4G22010	sks4	9.21	8.78	6.4	6.07	-1.35	0.047593	0.146237	-7.02	0.000206	0.014527	-8.86	0.000554	0.01056	protein SKU5 similar 4	polysaccharide biosynthetic process; multidimensional cell growth; cell tip growth; regulation of meristem growth; regulation of hormone levels; sterol biosynthetic process; anthocyanin accumulation in tissues in response to UV light; anther development; root hair elongation; oxidation-reduction process; cell wall organization
13399730	AT2G32270	ZIP3	7.24	4.85	5.31	4.07	-5.24	0.001519	0.021972	-3.82	0.000217	0.014563	-9.01	0.003783	0.02708	zinc transporter 3	iron ion transport; zinc II ion transport; water transport; cellular response to iron ion starvation; response to nitrate; nitrate transport; root hair elongation; zinc II ion transmembrane transport; transport; ion transport; metal ion transport; transmembrane transport
13361499	AT1G80320		9.25	7.4	6.42	5.83	-3.62	0.002438	0.027029	-7.11	0.000266	0.015199	-10.71	0.000212	0.007602	2-oxoglutarate (2OG) and Fe(II)-dependent oxygenase superfamily protein	oxidation-reduction process; transport; molybdate ion transport; molybdate ion export from vacuole; sulfate transmembrane transport
13390498	AT2G01530	MLP329	9.78	6.52	8.63	6.12	-9.58	0.004009	0.034134	-2.21	0.005659	0.049499	-12.62	0.000817	0.012516	MLP-like protein 329	iron ion transport; defense response; response to biotic stimulus; response to cytokinin; cellular response to iron ion starvation; response to nitrate; nitrate transport
13541395	AT5G59520	ZIP2	9.77	7.37	5.77	5.83	-5.28	0.00171	0.023061	-15.99	0.000294	0.015685	-15.32	1.4e-05	0.003752	zinc transporter 2	transition metal ion transport; iron ion transport; zinc II ion transport; cellular response to iron ion starvation; response to nitrate; nitrate transport; transmembrane transport; transport; ion transport; metal ion transport

## Sheet: NO (Fe-homeostasis)
Transcript Cluster ID	Gene ID	Gene Symbol	C (log2)	As (log2)	Hpx (log2)	HpxAs (log2)	As vs. C	ANOVA (p)	FDR (p)	Hpx vs. C	ANOVA (p)	FDR (p)	HpxAs vs C	ANOVA (p)	FDR (p)	Description	GO Biological Process Term
13392867	AT2G14210	AGL44	5.91	5.02	10.46	9.86	-1.86	0.288409	0.479949	23.4	5e-05	0.010612	15.37	0.000176	0.006966	protein agamous-like 44	transcription, DNA-templated; regulation of transcription, DNA-templated; cell adhesion; response to nutrient; microsporogenesis; organ morphogenesis; tissue development; trichome morphogenesis; response to nitrate; glucuronoxylan metabolic process; positive regulation of organelle organization; regulation of chromosome organization; cell wall biogenesis; cell wall macromolecule metabolic process…
13337220	AT1G08090	NRT2:1	6.76	10.52	10.66	9.46	13.53	0.000308	0.012903	14.89	0.001863	0.030315	6.48	0.018961	0.070478	nitrate transporter 2:1	response to nitrate; nitrate transport; lateral root development; transmembrane transport; cellular response to nitrate; anion transmembrane transport; nitrate assimilation
13515419	AT5G55620		2.23	4.16	3.32	3.58	3.82	0.003251	0.03059	2.13	0.044395	0.147228	2.54	0.003373	0.02544	hypothetical protein	cellular response to iron ion; cellular response to ethylene stimulus; cellular response to nitric oxide
13508188	AT5G38820		5.89	7.76	7.39	6.99	3.66	0.003281	0.030745	2.84	0.017563	0.087271	2.15	0.206081	0.344863	putative amino acid transporter	amino acid transport; cellular response to iron ion; cellular response to ethylene stimulus; cellular response to nitric oxide; amino acid transmembrane transport
13348400	AT1G37130	NR2	9.34	8.86	10.98	10.37	-1.39	0.028134	0.103962	3.12	0.000635	0.020123	2.05	0.00093	0.0133	nitrate reductase [NADH] 2	nitric oxide biosynthetic process; response to light stimulus; response to symbiotic fungus; response to herbicide; nitrate assimilation; cellular lipid catabolic process; root hair elongation; oxidation-reduction process
13365026	AT1G08100	NRT2.2	1.74	1.77	3.07	2.11	1.02	0.705501	0.827908	2.51	0.112253	0.252703	1.29	0.022762	0.07867	nitrate transporter 2.2	nitrate transport; lateral root development; transmembrane transport; cellular response to nitrate; anion transmembrane transport; nitrate assimilation
13453214	AT3G24300	AMT1;3	6.37	5.6	5.88	5.11	-1.71	0.114405	0.261876	-1.4	0.314326	0.47426	-2.4	0.02982	0.093551	ammonium transporter 1;3	transport; cellular response to nitrogen starvation; lateral root formation; ammonium transport; nitrogen utilization; ammonium transmembrane transport; lateral root branching
13388748	AT1G77760	NIA1	12.4	10.16	12.04	10.87	-4.72	0.002647	0.027942	-1.29	0.082632	0.209888	-2.88	0.000455	0.009839	nitrate reductase [NADH] 1	nitric oxide biosynthetic process; response to light stimulus; response to herbicide; nitrate assimilation; oxidation-reduction process
13534050	AT5G40890	CLC-A	9.42	7.89	7.44	7.4	-2.89	0.011512	0.060728	-3.95	0.000387	0.016858	-4.04	0.002884	0.023289	chloride channel protein CLC-a	chloride transport; iron ion transport; plant-type cell wall biogenesis; cellular response to iron ion starvation; response to nitrate; nitrate transport; cell growth; cellular cation homeostasis; cellulose metabolic process; divalent metal ion transport; anion transmembrane transport; chloride transmembrane transport; regulation of anion transmembrane transport; transport; ion transport; ion tra…
13393237	AT2G15620	NIR1	10.19	9.04	9.56	7.96	-2.22	0.004299	0.035417	-1.54	0.080098	0.206406	-4.68	0.003411	0.025597	Ferredoxin--nitrite reductase	response to nitrate; nitrate transport; cysteine biosynthetic process; nitrate assimilation; oxidation-reduction process
