# Supplementary material for: Remodeling of Root Growth Under Combined Arsenic and Hypoxia Stress Is Linked to Nutrient Deprivation
Source: Front Plant Sci. 2020 Oct 23;11:569687. doi: 10.3389/fpls.2020.569687 (PMC7644957; doi:10.3389/fpls.2020.569687)
Supplement: Supplementary Table 5 — Lists of primers used for qRT-PCR quantification of hypoxia marker genes. [file Table_5.XLSX]

## Sheet: qRT-PCR primers
Sr. No.	Gene ID	Gene locus		Primer Sequence	Annealing temp. (°C)
1	AtACT2	AT3G18780	F	TTG GTAGGCCAAGACATCAT	52-60
			R	GGAGCCTCGGTAAGAAGAAC
2	AtTUB5	At1G20010	F	GATTGCCTTCAAGGGTTTCA	52-60
			R	GGCTCAACGACTGTGTCAGA
3	AtHB1	AT2G16060	F	TTTGAGGTGGCCAAGTATGCA	58
			R	TGATCATAAGCCTGACCCCAA
4	AtPCO1	AT5G15120	F	TGCGGCGGTTGTTTAATACTTGC	58
			R	ATGGTCGGAGTTAAACCGACATCC
5	AtPDC1	AT4G33070	F	CGATTATGGCACTAACCGGATT	58
			R	TGTTCACCACCGCCTGATAAC
6	AtHUP7	AT1G43800	F	ACCAATGTTGGCAACCCGCTTC	58
			R	TTTCCCTCAGCTCACGAACCTG
7	AtLBD41	AT3G02550	F	TGAAGCGCAAGCTAACGCA	58
			R	ATCCCAGGACGAAGGTGATTG
8	AtSUS1	AT5G20830	F	ACGCTGAACGTATGATAACGCG	58
			R	AACCCTGGAAAGCAAGGCAAG
9	AtPkSp	AT3G09010	F	CTTCACGAGGAAGTCGAACC	56
			R	CTTAGCCAACCCGAAATCAC
10	AtHSP70	At5G02490	F	CACAACCATTCCAACCAAGA	56
			R	TCCTAGCCCTCTCACCTTCA
11	AtMBF1C	At3G24500	F	GAGCAGATACCCAGGAGCAG	56
			R	TTTCGGATCGCGTAGGTC
12	AtERF6	AT4G17490	F	GGGATTTGACGGAGTTTCTG	56
			R	CAAACAACGGTCAATTGTGG
