# Supplementary material for: Remodeling of Root Growth Under Combined Arsenic and Hypoxia Stress Is Linked to Nutrient Deprivation
Source: Front Plant Sci. 2020 Oct 23;11:569687. doi: 10.3389/fpls.2020.569687 (PMC7644957; doi:10.3389/fpls.2020.569687)
Supplement: Supplementary Table 6 — As-, Hpx- and HpxAs-induced significant transcriptional deregulation for cytochrome P450 genes associated with redox regulation of root growth. [file Table_6.XLSX]

## Sheet: CYP450
Transcript Cluster ID	Gene ID	Gene Symbol	C (log2)	As (log2)	Hpx (log2)	HpxAs (log2)	As vs. C	ANOVA (p)	FDR (p)	Hpx vs. C	ANOVA (p)	FDR (p)	HpxAs vs C	ANOVA (p)	FDR (p)	Description	GO Biological Process Term
13478776	AT4G37430	CYP91A2	5.18	5.04	7.59	7.68	-1.1	0.266199	0.455757	5.3	0.002684	0.035439	5.65	0.005143	0.032253	cytochrome P450 81F1	indole glucosinolate metabolic process; secondary metabolite biosynthetic process; oxidation-reduction process; defense response to other organism
13463951	AT4G00360	CYP86A2	5.42	6.67	7.19	7.29	2.37	0.000842	0.017455	3.41	0.001526	0.028467	3.66	8.8e-05	0.005357	cytochrome P450 86A2	fatty acid metabolic process; defense response; oxidation-reduction process
13428190	AT3G14620	CYP72A8	3.45	6.21	4.6	5.22	6.78	0.00163	0.022533	2.21	0.065042	0.183277	3.4	0.008586	0.043159	cytochrome P450, family 72, subfamily A, polypeptide 8	circadian rhythm; oxidation-reduction process
13380109	AT1G55940	CYP708A1	5.55	6.24	6.39	7.15	1.61	0.002006	0.024927	1.79	0.145689	0.295839	3.04	0.000431	0.009603	cytochrome P450, family 708, subfamily A, polypeptide 1	oxidation-reduction process
13494740	AT4G37370	CYP81D8	1.7	5.15	2.72	3.24	10.89	0.000239	0.011713	2.03	0.041343	0.140647	2.89	0.004121	0.028353	cytochrome P450, family 81, subfamily D, polypeptide 8	response to ethylene; heat acclimation; response to karrikin; indole glucosinolate metabolic process; secondary metabolite biosynthetic process; oxidation-reduction process; defense response to other organism
13529779	AT5G23190	CYP86B1	5.02	6.7	6.2	6.39	3.21	9.17e-07	0.005243	2.26	0.021898	0.097775	2.59	0.000251	0.007962	cytochrome P450 86B1	transition metal ion transport; suberin biosynthetic process; very long-chain fatty acid biosynthetic process; oxidation-reduction process; cell wall organization
13414972	AT2G30490	CYP73C4H	9.93	10.53	11.14	11.25	1.52	0.00191	0.024313	2.32	0.000624	0.01996	2.51	0.000113	0.005844	trans-cinnamate 4-monooxygenase	ubiquinone biosynthetic process; response to light stimulus; pollen development; response to wounding; phenylpropanoid metabolic process; phenylpropanoid biosynthetic process; coumarin biosynthetic process; lignin metabolic process; positive regulation of flavonoid biosynthetic process; developmental process; growth; oxidation-reduction process; response to karrikin; secondary metabolite biosynth…
13414972	AT2G30490	CYP73C4H	9.93	10.53	11.14	11.25	1.52	0.00191	0.024313	2.32	0.000624	0.01996	2.51	0.000113	0.005844	trans-cinnamate 4-monooxygenase	ubiquinone biosynthetic process; response to light stimulus; pollen development; response to wounding; phenylpropanoid metabolic process; phenylpropanoid biosynthetic process; coumarin biosynthetic process; lignin metabolic process; positive regulation of flavonoid biosynthetic process; developmental process; growth; oxidation-reduction process; response to karrikin; secondary metabolite biosynth…
13438886	AT3G53280	CYP71B5	3.69	5.91	4.7	4.86	4.67	0.004567	0.036493	2.02	0.029837	0.115954	2.26	0.018293	0.068835	cytochrome p450 71b5	cellular response to iron ion; cellular response to ethylene stimulus; cellular response to nitric oxide; secondary metabolite biosynthetic process; oxidation-reduction process; defense response to other organism
13421838	AT2G45970	CYP86A8	6.46	7.09	7.21	7.63	1.54	0.003355	0.031105	1.68	0.004936	0.046205	2.25	0.003614	0.026445	cytochrome P450, family 86, subfamily A, polypeptide 8	fatty acid metabolic process; oxidation-reduction process
13363613	AT1G05160	CYP88A3	5.24	5.18	6.46	6.26	-1.04	0.937638	0.967158	2.33	0.023554	0.101529	2.03	0.017035	0.065906	ent-kaurenoic acid oxidase 1	gibberellin biosynthetic process; oxidation-reduction process; multicellular organismal development; brassinosteroid homeostasis; sterol metabolic process; brassinosteroid biosynthetic process
13476274	AT4G31970	CYP82C2	4.36	5.27	7.86	5.28	1.87	0.008738	0.052055	11.27	0.024751	0.104482	1.89	0.021907	0.076773	cytochrome P450, family 82, subfamily C, polypeptide 2	cellular response to hypoxia; indole glucosinolate metabolic process; secondary metabolite biosynthetic process; oxidation-reduction process; defense response to other organism
13472127	AT4G22710	CYP706A2	8.18	8.16	9.77	9.08	-1.02	0.783561	0.8774	3.01	0.140607	0.289772	1.87	0.28624	0.430436	cytochrome P450, family 706, subfamily A, polypeptide 2	oxidation-reduction process; secondary metabolite biosynthetic process
13470740	AT4G19230	CYP707A1	4.96	4.66	7.14	5.86	-1.23	0.653884	0.793597	4.54	0.00295	0.037003	1.86	0.128313	0.250192	abscisic acid 8-hydroxylase 1	response to red or far red light; abscisic acid metabolic process; abscisic acid catabolic process; release of seed from dormancy; defense response to fungus; oxidation-reduction process
13513962	AT5G52400	CYP715A1	3.31	3.58	5.29	4.18	1.21	0.691866	0.819069	3.95	0.219983	0.379837	1.83	0.487227	0.619716	cytochrome P450, family 715, subfamily A, polypeptide 1	oxidation-reduction process
13433736	AT3G26830	PAD3	2.62	3.73	4.82	3.46	2.16	0.028621	0.105082	4.59	0.00422	0.04322	1.78	0.024955	0.083164	protein PHYTOALEXIN DEFICIENT 3	MAPK cascade; protein targeting to membrane; defense response; response to water deprivation; detection of biotic stimulus; response to bacterium; response to insect; indoleacetic acid biosynthetic process; salicylic acid biosynthetic process; indole phytoalexin biosynthetic process; response to ethylene; response to abscisic acid; systemic acquired resistance, salicylic acid mediated signaling p…
13433736	AT3G26830	PAD3	2.62	3.73	4.82	3.46	2.16	0.028621	0.105082	4.59	0.00422	0.04322	1.78	0.024955	0.083164	protein PHYTOALEXIN DEFICIENT 3	MAPK cascade; protein targeting to membrane; defense response; response to water deprivation; detection of biotic stimulus; response to bacterium; response to insect; indoleacetic acid biosynthetic process; salicylic acid biosynthetic process; indole phytoalexin biosynthetic process; response to ethylene; response to abscisic acid; systemic acquired resistance, salicylic acid mediated signaling p…
13540409	AT5G57260	CYP71B10	4.27	4.47	5.54	5	1.14	0.025418	0.09765	2.41	0.009227	0.062143	1.66	0.314729	0.459467	cytochrome P450 71B10	oxidation-reduction process; secondary metabolite biosynthetic process; defense response to other organism
13516122	AT5G57220	CYP81F2	5.45	6.55	7.01	6.16	2.14	0.027964	0.103601	2.95	0.093673	0.226198	1.63	0.332897	0.477167	cytochrome P450, family 81, subfamily F, polypeptide 2	defense response to insect; response to bacterium; induced systemic resistance; response to ethylene; indole glucosinolate biosynthetic process; response to chitin; glucosinolate metabolic process; indole glucosinolate metabolic process; defense response to bacterium; defense response to fungus; defense response by callose deposition in cell wall; oxidation-reduction process; cellular response to…
13476263	AT4G31940	CYP82C4	5.23	8.04	7.41	5.72	6.98	0.003001	0.029418	4.54	0.164091	0.317706	1.4	0.822989	0.881426	cytochrome P450, family 82, subfamily C, polypeptide 4	response to zinc ion; cellular response to iron ion; indole glucosinolate metabolic process; secondary metabolite biosynthetic process; oxidation-reduction process; defense response to other organism
13453859	AT3G26270	CYP71B25	2.18	2.56	3.35	2.63	1.29	0.432124	0.621673	2.24	0.033592	0.124436	1.36	0.339494	0.483664	cytochrome P450 71B25	secondary metabolite biosynthetic process; oxidation-reduction process; defense response to other organism
13468107	AT4G13310	CYP71A20	6.85	5.24	8.44	7.27	-3.07	0.021405	0.087806	3.01	0.005861	0.050255	1.33	0.472848	0.607261	cytochrome P450 71A20	oxidation-reduction process; secondary metabolite biosynthetic process
13334424	AT1G01600	CYP86A4	6.11	6.99	7.56	6.5	1.84	0.087373	0.218373	2.74	0.006204	0.051868	1.32	0.173443	0.306799	cytochrome P450, family 86, subfamily A, polypeptide 4	fatty acid metabolic process; oxidation-reduction process
13453831	AT3G26180	CYP71B20	2.9	2.82	3.91	3.28	-1.06	0.647017	0.789255	2.01	0.063247	0.180526	1.3	0.225031	0.365833	cytochrome P450 71B20	secondary metabolite biosynthetic process; oxidation-reduction process; defense response to other organism
13476269	AT4G31950	CYP82C3	2.42	2.27	3.95	2.68	-1.11	0.440023	0.62889	2.88	0.034864	0.126866	1.2	0.326076	0.47073	cytochrome P450, family 82, subfamily C, polypeptide 3	indole glucosinolate metabolic process; secondary metabolite biosynthetic process; oxidation-reduction process; defense response to other organism
13449092	AT3G13730	CYP90D1	8	6.91	9.59	8.25	-2.13	0.000255	0.012134	3.01	0.010986	0.067954	1.19	0.054056	0.138659	3-epi-6-deoxocathasterone 23-monooxygenase	brassinosteroid biosynthetic process; leaf development; petal development; stamen development; oxidation-reduction process; lipid metabolic process; steroid biosynthetic process; brassinosteroid homeostasis; sterol metabolic process
13472121	AT4G22690	CYP706A1	6.91	7.06	8.1	7.07	1.11	0.767706	0.86712	2.29	0.116351	0.258505	1.12	0.408878	0.548709	cytochrome P450, family 706, subfamily A, polypeptide 1	oxidation-reduction process; secondary metabolite biosynthetic process
13499048	AT5G07990	TT7	3.46	4.84	3.83	3.34	2.61	0.014639	0.069995	1.29	2.4e-05	0.009615	-1.09	0.580905	0.697764	Flavonoid 3-monooxygenase	response to UV; anthocyanin-containing compound biosynthetic process; response to auxin; response to sucrose; flavonoid biosynthetic process; response to UV-B; oxidation-reduction process; secondary metabolite biosynthetic process
13499048	AT5G07990	TT7	3.46	4.84	3.83	3.34	2.61	0.014639	0.069995	1.29	2.4e-05	0.009615	-1.09	0.580905	0.697764	Flavonoid 3-monooxygenase	response to UV; anthocyanin-containing compound biosynthetic process; response to auxin; response to sucrose; flavonoid biosynthetic process; response to UV-B; oxidation-reduction process; secondary metabolite biosynthetic process
13505513	AT5G25140	CYP71B13	6.07	4.93	6.86	5.93	-2.21	0.033694	0.116954	1.73	0.011155	0.06857	-1.1	0.021744	0.076448	cytochrome P450 71B13	secondary metabolite biosynthetic process; oxidation-reduction process; defense response to other organism
13415110	AT2G30750	CYP71A12	1.62	3.06	2.11	1.34	2.71	0.006069	0.042301	1.41	0.14895	0.299584	-1.21	0.012427	0.054188	cytochrome P450 71A12	response to bacterium; induced systemic resistance; secondary metabolite biosynthetic process; oxidation-reduction process
13468974	AT4G15310	CYP702A3	3.62	4.7	4.18	3.25	2.12	0.054931	0.160704	1.48	0.697583	0.797529	-1.29	0.189922	0.326192	cytochrome P450, family 702, subfamily A, polypeptide 3	oxidation-reduction process; multicellular organismal development; brassinosteroid homeostasis; sterol metabolic process; brassinosteroid biosynthetic process
13416790	AT2G34500	CYP710A1	7.56	5.99	7.72	6.99	-2.97	0.002729	0.028333	1.12	0.674961	0.780282	-1.49	0.202898	0.341325	cytochrome P450 710A1	toxin catabolic process; response to cyclopentenone; cellular response to phosphate starvation; sterol biosynthetic process; galactolipid biosynthetic process; pentacyclic triterpenoid biosynthetic process; cellular response to water deprivation; oxidation-reduction process; lipid metabolic process; steroid biosynthetic process; steroid metabolic process
13532568	AT5G36220	CYP81D1	3.9	2.87	4.09	3.28	-2.03	0.005118	0.038856	1.15	0.992401	0.995756	-1.53	0.010616	0.049074	cytochrome P450 81D1	indole glucosinolate metabolic process; secondary metabolite biosynthetic process; oxidation-reduction process; defense response to other organism
13430890	AT3G20130	CYP705A22	5.03	3.83	4.1	4.38	-2.3	0.003833	0.033279	-1.9	5.8e-05	0.010852	-1.57	0.013587	0.057289	cytochrome P450, family 705, subfamily A, polypeptide 22	gravitropism; positive gravitropism; brassinosteroid biosynthetic process; oxidation-reduction process; secondary metabolite biosynthetic process
13391767	AT2G05180	CYP705A6	6.58	5.22	5.8	5.91	-2.57	0.038576	0.127441	-1.72	0.119142	0.262279	-1.59	0.208095	0.34711	cytochrome P450, family 705, subfamily A, polypeptide 6	secondary metabolite biosynthetic process; oxidation-reduction process
13434828	AT3G32047	CYP	6.11	4.63	5.75	5.37	-2.79	0.012476	0.063497	-1.29	0.068348	0.188428	-1.67	0.014979	0.061031	cytochrome P450 superfamily protein	oxidation-reduction process; secondary metabolite biosynthetic process
13434828	AT3G32047	CYP	6.11	4.63	5.75	5.37	-2.79	0.012476	0.063497	-1.29	0.068348	0.188428	-1.67	0.014979	0.061031	cytochrome P450 superfamily protein	oxidation-reduction process; secondary metabolite biosynthetic process
13483539	AT4G12320	CYP706A6	3.18	2.09	2.97	2.37	-2.13	0.01863	0.080738	-1.16	0.486845	0.630687	-1.76	0.087522	0.192682	cytochrome P450, family 706, subfamily A, polypeptide 6	oxidation-reduction process; secondary metabolite biosynthetic process
13431296	AT3G20935	CYP705A28	7.45	6.2	6.88	6.62	-2.38	0.012619	0.063893	-1.48	0.042147	0.142315	-1.79	0.024249	0.081682	cytochrome P450, family 705, subfamily A, polypeptide 28	oxidation-reduction process; secondary metabolite biosynthetic process
13453872	AT3G26300	CYP71B34	6.68	5.43	6.44	5.81	-2.37	0.174186	0.346275	-1.18	0.28378	0.445626	-1.83	0.009091	0.044706	cytochrome P450 71B34	secondary metabolite biosynthetic process; oxidation-reduction process; defense response to other organism
13384212	AT1G67110	CYP735A2	6.92	4.72	6.78	6.03	-4.58	0.000464	0.014865	-1.1	0.228972	0.389288	-1.85	0.001452	0.016414	cytokinin hydroxylase	trans-zeatin biosynthetic process; oxidation-reduction process
13408764	AT2G14100	CYP705A13	5.24	4.23	4.39	4.35	-2.02	0.00246	0.027143	-1.8	0.013082	0.074575	-1.86	0.003237	0.024812	cytochrome P450, family 705, subfamily A, polypeptide 13	iron ion transport; cellular response to iron ion starvation; response to nitrate; nitrate transport; brassinosteroid biosynthetic process; oxidation-reduction process; secondary metabolite biosynthetic process
13408764	AT2G14100	CYP705A13	5.24	4.23	4.39	4.35	-2.02	0.00246	0.027143	-1.8	0.013082	0.074575	-1.86	0.003237	0.024812	cytochrome P450, family 705, subfamily A, polypeptide 13	iron ion transport; cellular response to iron ion starvation; response to nitrate; nitrate transport; brassinosteroid biosynthetic process; oxidation-reduction process; secondary metabolite biosynthetic process
13430856	AT3G20080	CYP705A15	8.74	7.6	7.8	7.83	-2.2	0.015055	0.071046	-1.92	0.010154	0.06528	-1.88	0.005946	0.035116	cytochrome P450, family 705, subfamily A, polypeptide 15	oxidation-reduction process; secondary metabolite biosynthetic process
13534610	AT5G42650	AOS	7.99	6.89	7.82	7.06	-2.14	0.048835	0.14878	-1.12	0.717133	0.811533	-1.9	0.087948	0.193207	allene oxide synthase
13534610	AT5G42650	AOS	7.99	6.89	7.82	7.06	-2.14	0.048835	0.14878	-1.12	0.717133	0.811533	-1.9	0.087948	0.193207	allene oxide synthase
13412664	AT2G25160	CYP82F1	6.59	5.91	5.49	5.66	-1.61	0.008035	0.049723	-2.14	0.020789	0.094741	-1.91	0.0198	0.072311	cytochrome P450, family 82, subfamily F, polypeptide 1	indole glucosinolate metabolic process; secondary metabolite biosynthetic process; oxidation-reduction process; defense response to other organism
13413571	AT2G27010	CYP705A9	4.3	4.07	3.12	3.32	-1.17	0.098642	0.236414	-2.26	0.002755	0.035923	-1.96	0.003726	0.026901	cytochrome P450, family 705, subfamily A, polypeptide 9	oxidation-reduction process; secondary metabolite biosynthetic process
13483543	AT4G12330	CYP706A7	4.6	2.69	3.77	3.52	-3.77	0.020466	0.085598	-1.78	0.150849	0.301479	-2.12	0.079472	0.180556	cytochrome P450, family 706, subfamily A, polypeptide 7	iron ion transport; response to zinc ion; cellular response to iron ion starvation; response to nitrate; nitrate transport; oxidation-reduction process; secondary metabolite biosynthetic process
13483543	AT4G12330	CYP706A7	4.6	2.69	3.77	3.52	-3.77	0.020466	0.085598	-1.78	0.150849	0.301479	-2.12	0.079472	0.180556	cytochrome P450, family 706, subfamily A, polypeptide 7	iron ion transport; response to zinc ion; cellular response to iron ion starvation; response to nitrate; nitrate transport; oxidation-reduction process; secondary metabolite biosynthetic process
13350440	AT1G50520	CYP705A27	4.92	3.5	4.01	3.78	-2.67	0.007028	0.045926	-1.88	0.002201	0.032694	-2.21	0.000729	0.011985	cytochrome P450, family 705, subfamily A, polypeptide 27	oxidation-reduction process; secondary metabolite biosynthetic process
13468100	AT4G13290	CYP71A19	4.21	3.68	3.64	3.05	-1.45	0.380182	0.57443	-1.49	0.120595	0.264096	-2.24	0.0457	0.124318	cytochrome P450 71A19	oxidation-reduction process; secondary metabolite biosynthetic process
13414345	AT2G28860	CYP710A4	2.67	1.61	1.57	1.49	-2.09	0.002786	0.028631	-2.14	0.002942	0.036993	-2.28	0.001795	0.018198	cytochrome P450 710A4	sterol biosynthetic process; oxidation-reduction process; lipid metabolic process; steroid biosynthetic process; steroid metabolic process
13453884	AT3G26330	CYP71B37	4.4	3.09	3.17	3.2	-2.47	0.004522	0.036296	-2.34	0.006049	0.051155	-2.3	0.001483	0.016591	cytochrome P450 71B37	secondary metabolite biosynthetic process; oxidation-reduction process; defense response to other organism
13530680	AT5G24910	CYP714A1	5.9	5.27	5.08	4.68	-1.54	0.014701	0.070116	-1.77	0.047374	0.153057	-2.33	0.002342	0.02092	cytochrome P450, family 714, subfamily A, polypeptide 1	brassinosteroid biosynthetic process; oxidation-reduction process
13350444	AT1G50560	CYP705A25	7.36	6.09	6.3	6.12	-2.42	0.022512	0.090525	-2.08	0.001283	0.02635	-2.37	0.002534	0.02174	cytochrome P450, family 705, subfamily A, polypeptide 25	iron ion transport; cellular response to iron ion starvation; response to nitrate; nitrate transport; oxidation-reduction process; secondary metabolite biosynthetic process
13350444	AT1G50560	CYP705A25	7.36	6.09	6.3	6.12	-2.42	0.022512	0.090525	-2.08	0.001283	0.02635	-2.37	0.002534	0.02174	cytochrome P450, family 705, subfamily A, polypeptide 25	iron ion transport; cellular response to iron ion starvation; response to nitrate; nitrate transport; oxidation-reduction process; secondary metabolite biosynthetic process
13478764	AT4G37400	CYP81F3	6.23	4.92	5.25	4.93	-2.49	0.002257	0.026276	-1.99	0.208234	0.368122	-2.47	0.021962	0.076881	cytochrome P450, family 81, subfamily F, polypeptide 3	indole glucosinolate metabolic process; secondary metabolite biosynthetic process; oxidation-reduction process; defense response to other organism
13487194	AT4G20240	CYP71A27	7.27	5.25	5.14	5.96	-4.06	0.000537	0.015207	-4.38	0.00364	0.04037	-2.48	0.009055	0.044603	cytochrome P450, family 71, subfamily A, polypeptide 27	secondary metabolite biosynthetic process; oxidation-reduction process
13474332	AT4G27710	CYP709B3	7.3	5.67	6.17	5.96	-3.1	0.012925	0.064805	-2.19	0.009684	0.063809	-2.52	0.012633	0.054703	cytochrome P450, family 709, subfamily B, polypeptide 3	oxidation-reduction process
13468983	AT4G15350	CYP705A2	7.06	6.66	5.48	5.72	-1.32	0.287736	0.479249	-2.99	0.000557	0.018937	-2.53	0.002934	0.023478	cytochrome P450, family 705, subfamily A, polypeptide 2	oxidation-reduction process; secondary metabolite biosynthetic process
13413567	AT2G27000	CYP705A8	5.92	4.79	4.81	4.56	-2.2	0.004423	0.035936	-2.16	0.010259	0.065582	-2.57	0.001281	0.015467	cytochrome P450, family 705, subfamily A, polypeptide 8	transition metal ion transport; iron ion transport; cellular response to iron ion starvation; response to nitrate; nitrate transport; brassinosteroid biosynthetic process; oxidation-reduction process; secondary metabolite biosynthetic process
13413567	AT2G27000	CYP705A8	5.92	4.79	4.81	4.56	-2.2	0.004423	0.035936	-2.16	0.010259	0.065582	-2.57	0.001281	0.015467	cytochrome P450, family 705, subfamily A, polypeptide 8	transition metal ion transport; iron ion transport; cellular response to iron ion starvation; response to nitrate; nitrate transport; brassinosteroid biosynthetic process; oxidation-reduction process; secondary metabolite biosynthetic process
13530701	AT5G24960	CYP71A14	7.15	6.13	6.95	5.72	-2.03	3.2e-05	0.008276	-1.15	0.397536	0.552664	-2.68	0.01407	0.058495	cytochrome P450 71A14	oxidation-reduction process; secondary metabolite biosynthetic process
13494720	AT4G37320	CYP81D5	6.25	6.19	5.95	4.7	-1.05	0.378529	0.572672	-1.23	0.206281	0.366241	-2.93	0.01245	0.054239	cytochrome P450, family 81, subfamily D, polypeptide 5	indole glucosinolate metabolic process; secondary metabolite biosynthetic process; oxidation-reduction process; defense response to other organism
13458361	AT3G50660	CYP90B1	6.43	5.23	5.6	4.8	-2.29	0.001629	0.022533	-1.77	0.004931	0.0462	-3.08	0.00281	0.022958	cytochrome P450 90B1	response to brassinosteroid; response to jasmonic acid; unidimensional cell growth; jasmonic acid mediated signaling pathway; leaf shaping; sterol biosynthetic process; brassinosteroid biosynthetic process; leaf development; oxidation-reduction process; lipid metabolic process; steroid biosynthetic process
13458361	AT3G50660	CYP90B1	6.43	5.23	5.6	4.8	-2.29	0.001629	0.022533	-1.77	0.004931	0.0462	-3.08	0.00281	0.022958	cytochrome P450 90B1	response to brassinosteroid; response to jasmonic acid; unidimensional cell growth; jasmonic acid mediated signaling pathway; leaf shaping; sterol biosynthetic process; brassinosteroid biosynthetic process; leaf development; oxidation-reduction process; lipid metabolic process; steroid biosynthetic process
13361905	AT1G01190	CYP78A8	7.49	7.99	5.43	5.83	1.41	0.042728	0.136412	-4.15	0.019323	0.091188	-3.15	0.010057	0.047524	cytochrome P450, family 78, subfamily A, polypeptide 8	oxidation-reduction process; secondary metabolite biosynthetic process
13534590	AT5G42580	CYP705A12	6.35	4.44	4.87	4.69	-3.76	3.1e-05	0.008276	-2.78	0.081794	0.208845	-3.16	0.000841	0.012705	cytochrome P450, family 705, subfamily A, polypeptide 12	lateral root development; developmental growth; root hair cell differentiation; oxidation-reduction process; secondary metabolite biosynthetic process
13534590	AT5G42580	CYP705A12	6.35	4.44	4.87	4.69	-3.76	3.1e-05	0.008276	-2.78	0.081794	0.208845	-3.16	0.000841	0.012705	cytochrome P450, family 705, subfamily A, polypeptide 12	lateral root development; developmental growth; root hair cell differentiation; oxidation-reduction process; secondary metabolite biosynthetic process
13494279	AT4G36380	CYP90C1	8.47	6.78	7.51	6.81	-3.23	0.006976	0.04581	-1.95	0.046562	0.151425	-3.17	0.001618	0.01727	3-epi-6-deoxocathasterone 23-monooxygenase	leaf morphogenesis; brassinosteroid homeostasis; brassinosteroid biosynthetic process; monopolar cell growth; leaf development; petal development; stamen development; oxidation-reduction process; lipid metabolic process; steroid biosynthetic process; sterol metabolic process
13494279	AT4G36380	CYP90C1	8.47	6.78	7.51	6.81	-3.23	0.006976	0.04581	-1.95	0.046562	0.151425	-3.17	0.001618	0.01727	3-epi-6-deoxocathasterone 23-monooxygenase	leaf morphogenesis; brassinosteroid homeostasis; brassinosteroid biosynthetic process; monopolar cell growth; leaf development; petal development; stamen development; oxidation-reduction process; lipid metabolic process; steroid biosynthetic process; sterol metabolic process
13536751	AT5G48000	CYP708A2	5.58	3.83	4.52	3.9	-3.36	0.000307	0.012903	-2.09	0.491419	0.634455	-3.21	0.000709	0.011851	cytochrome P450 708A2	iron ion transport; anatomical structure morphogenesis; cellular response to iron ion starvation; response to nitrate; nitrate transport; root development; lateral root development; developmental growth; root hair cell differentiation; cellular developmental process; oxidation-reduction process; thalianol metabolic process
13536751	AT5G48000	CYP708A2	5.58	3.83	4.52	3.9	-3.36	0.000307	0.012903	-2.09	0.491419	0.634455	-3.21	0.000709	0.011851	cytochrome P450 708A2	iron ion transport; anatomical structure morphogenesis; cellular response to iron ion starvation; response to nitrate; nitrate transport; root development; lateral root development; developmental growth; root hair cell differentiation; cellular developmental process; oxidation-reduction process; thalianol metabolic process
13433464	AT3G26125	CYP86C2	5.37	3.93	3.55	3.69	-2.71	0.00404	0.034239	-3.52	0.001766	0.029922	-3.21	0.002872	0.023202	cytochrome P450, family 86, subfamily C, polypeptide 2	oxidation-reduction process
13536751	AT5G48000	CYP708A2	5.58	3.83	4.52	3.9	-3.36	0.000307	0.012903	-2.09	0.491419	0.634455	-3.21	0.000709	0.011851	cytochrome P450 708A2	iron ion transport; anatomical structure morphogenesis; cellular response to iron ion starvation; response to nitrate; nitrate transport; root development; lateral root development; developmental growth; root hair cell differentiation; cellular developmental process; oxidation-reduction process; thalianol metabolic process
13431299	AT3G20940	CYP705A30	5.27	3.47	3.17	3.51	-3.49	0.006509	0.043971	-4.28	0.018214	0.088853	-3.38	0.002596	0.022038	cytochrome P450, family 705, subfamily A, polypeptide 30	oxidation-reduction process; secondary metabolite biosynthetic process
13535775	AT5G45340	CYP707A3	7.9	6.05	8.52	6.12	-3.61	0.001944	0.024556	1.54	0.339987	0.499837	-3.43	0.01004	0.047491	abscisic acid 8-hydroxylase 3	response to water deprivation; response to red or far red light; response to chitin; abscisic acid catabolic process; oxidation-reduction process; multicellular organismal development; brassinosteroid homeostasis; sterol metabolic process; brassinosteroid biosynthetic process
13491984	AT4G31500	CYP83B1	10.24	9.44	9.17	8.25	-1.75	0.005588	0.040496	-2.1	0.008612	0.060095	-3.97	0.002723	0.022611	cytochrome P450 83B1	sulfur amino acid metabolic process; tryptophan biosynthetic process; cellular amino acid metabolic process; glycine catabolic process; tryptophan catabolic process; unsaturated fatty acid biosynthetic process; oxidoreduction coenzyme metabolic process; vitamin metabolic process; cellular amino acid biosynthetic process; aromatic amino acid family metabolic process; lipoate metabolic process; coe…
13494193	AT4G36220	CYP84A1	9.13	6.33	7.77	7.13	-7	7.2e-05	0.008718	-2.57	0.000657	0.020367	-4.02	0.006316	0.036291	ferulic acid 5-hydroxylase 1	phenylpropanoid biosynthetic process; lignin biosynthetic process; response to UV-B; oxidation-reduction process
13494193	AT4G36220	CYP84A1	9.13	6.33	7.77	7.13	-7	7.2e-05	0.008718	-2.57	0.000657	0.020367	-4.02	0.006316	0.036291	ferulic acid 5-hydroxylase 1	phenylpropanoid biosynthetic process; lignin biosynthetic process; response to UV-B; oxidation-reduction process
13533255	AT5G38450	CYP735A1	7.01	5.1	5.15	4.84	-3.76	0.00019	0.010974	-3.63	0.00348	0.039561	-4.5	5.5e-05	0.00465	cytochrome P450, family 735, subfamily A, polypeptide 1	trans-zeatin biosynthetic process; oxidation-reduction process
13416786	AT2G34490	CYP710A2	5.3	4.35	3.43	3.08	-1.93	0.050485	0.152104	-3.65	0.011873	0.070675	-4.65	0.001059	0.01413	cytochrome P450 710A2	sterol biosynthetic process; pentacyclic triterpenoid biosynthetic process; oxidation-reduction process; lipid metabolic process; steroid biosynthetic process; steroid metabolic process
13478769	AT4G37410	CYP81F4	7.61	6.62	5.52	5.38	-1.99	0.014132	0.068382	-4.25	0.001576	0.028853	-4.7	0.003591	0.026362	cytochrome P450, family 81, subfamily F, polypeptide 4	transition metal ion transport; indole glucosinolate metabolic process; secondary metabolite biosynthetic process; oxidation-reduction process; defense response to other organism
13404234	AT2G42850	CYP718	4.71	3.25	2.41	2.31	-2.74	0.003018	0.029518	-4.91	0.000598	0.019533	-5.25	0.000402	0.009368	cytochrome P450, family 718	oxidation-reduction process; multicellular organismal development; brassinosteroid homeostasis; sterol metabolic process; brassinosteroid biosynthetic process
13484983	AT4G15330	CYP705A1	7.79	5.58	6.23	5.35	-4.64	0.002461	0.027143	-2.96	0.061339	0.177132	-5.45	0.001451	0.016414	cytochrome P450, family 705, subfamily A, polypeptide 1	glucuronoxylan metabolic process; xylan biosynthetic process; oxidation-reduction process; secondary metabolite biosynthetic process
13468995	AT4G15393	CYP702A5	9.32	7.99	8.56	6.86	-2.51	0.007438	0.04751	-1.69	0.002395	0.033751	-5.51	0.000756	0.012132	cytochrome P450, family 702, subfamily A, polypeptide 5	oxidation-reduction process; multicellular organismal development; brassinosteroid homeostasis; sterol metabolic process; brassinosteroid biosynthetic process
13397532	AT2G26710	CYP72B1	7.55	5.95	5.34	5.01	-3.01	0.001481	0.021837	-4.6	0.000484	0.018375	-5.8	0.000655	0.011453	cytochrome P450 734A1	response to light stimulus; response to auxin; response to brassinosteroid; brassinosteroid homeostasis; brassinosteroid metabolic process; regulation of growth; oxidation-reduction process
13397532	AT2G26710	CYP72B1	7.55	5.95	5.34	5.01	-3.01	0.001481	0.021837	-4.6	0.000484	0.018375	-5.8	0.000655	0.011453	cytochrome P450 734A1	response to light stimulus; response to auxin; response to brassinosteroid; brassinosteroid homeostasis; brassinosteroid metabolic process; regulation of growth; oxidation-reduction process
13468987	AT4G15360	CYP705A3	4.69	4.63	2.32	2.08	-1.04	0.955006	0.976001	-5.19	0.004636	0.044854	-6.09	0.001006	0.013776	cytochrome P450, family 705, subfamily A, polypeptide 3	oxidation-reduction process; secondary metabolite biosynthetic process
13453867	AT3G26290	CYP71B26	4.66	2.24	2.76	1.84	-5.38	0.003272	0.030724	-3.74	0.001365	0.027047	-7.07	0.000325	0.008718	cytochrome P450 71B26	secondary metabolite biosynthetic process; oxidation-reduction process; defense response to other organism
13339532	AT1G13080	CYP71B2	8.76	5.69	7.31	5.9	-8.39	0.002536	0.027423	-2.74	0.033471	0.124149	-7.29	0.00052	0.01028	cytochrome P450 71B2	heat acclimation; secondary metabolite biosynthetic process; oxidation-reduction process; defense response to other organism
13420275	AT2G42250	CYP712A1	7.23	5.11	4.7	4.24	-4.33	0.001416	0.021393	-5.78	0.000346	0.016436	-7.92	2.5e-05	0.003944	cytochrome P450, family 712, subfamily A, polypeptide 1	oxidation-reduction process; secondary metabolite biosynthetic process
13534593	AT5G42590	CYP71A16	6.13	3.04	2.83	2.77	-8.49	0.00069	0.016279	-9.84	0.019122	0.090592	-10.23	0.000441	0.009711	cytochrome P450 71A16	oxidation-reduction process; secondary metabolite biosynthetic process
13367605	AT1G13710	CYP78A5	7.24	4.7	4.09	3.88	-5.84	0.008212	0.050369	-8.91	2.8e-05	0.010044	-10.25	3.4e-05	0.00417	cytochrome P450, family 78, subfamily A, polypeptide 5	positive regulation of cell proliferation; regulation of meristem growth; leaf formation; organ growth; regulation of growth rate; positive regulation of organ growth; floral organ development; oxidation-reduction process; multicellular organismal development; regulation of growth; secondary metabolite biosynthetic process
13395851	AT2G22330	CYP79B3	7.62	4.75	5.46	4.25	-7.35	0.00016	0.010521	-4.49	0.009691	0.063809	-10.41	4.6e-05	0.00445	tryptophan N-monooxygenase 2	sulfur amino acid metabolic process; defense response to oomycetes; glycine catabolic process; tryptophan catabolic process; unsaturated fatty acid biosynthetic process; oxidoreduction coenzyme metabolic process; vitamin metabolic process; defense response; cellular amino acid biosynthetic process; aromatic amino acid family metabolic process; lipoate metabolic process; coenzyme biosynthetic proc…
13522914	AT5G06905	CYP712A2	7.77	4.39	4.33	4.37	-10.43	0.000289	0.01262	-10.81	0.000142	0.013127	-10.58	0.000219	0.007717	cytochrome P450, family 712, subfamily A, polypeptide 2	oxidation-reduction process; secondary metabolite biosynthetic process
13511994	AT5G47990	CYP705A5	5.39	2.28	2.33	1.89	-8.66	5.5e-05	0.008405	-8.35	0.092175	0.224341	-11.34	9e-06	0.003419	cytochrome P450 705A5	anatomical structure morphogenesis; positive gravitropism; root development; lateral root development; developmental growth; root hair cell differentiation; cellular developmental process; flavonol metabolic process; oxidation-reduction process; thalianol metabolic process; secondary metabolite biosynthetic process
13511994	AT5G47990	CYP705A5	5.39	2.28	2.33	1.89	-8.66	5.5e-05	0.008405	-8.35	0.092175	0.224341	-11.34	9e-06	0.003419	cytochrome P450 705A5	anatomical structure morphogenesis; positive gravitropism; root development; lateral root development; developmental growth; root hair cell differentiation; cellular developmental process; flavonol metabolic process; oxidation-reduction process; thalianol metabolic process; secondary metabolite biosynthetic process
13339407	AT1G12740	CYP87A2	7	7.14	4.09	3.35	1.1	0.490694	0.672092	-7.53	0.000274	0.015365	-12.61	0.000512	0.01023	cytochrome P450, family 87, subfamily A, polypeptide 2	iron ion transport; cellular response to iron ion starvation; response to nitrate; nitrate transport; oxidation-reduction process
13339407	AT1G12740	CYP87A2	7	7.14	4.09	3.35	1.1	0.490694	0.672092	-7.53	0.000274	0.015365	-12.61	0.000512	0.01023	cytochrome P450, family 87, subfamily A, polypeptide 2	iron ion transport; cellular response to iron ion starvation; response to nitrate; nitrate transport; oxidation-reduction process
13459316	AT3G52970	CYP76G1	7.48	3.94	4.1	3.52	-11.63	0.000141	0.010191	-10.4	3.9e-05	0.010044	-15.54	6e-06	0.003285	cytochrome P450, family 76, subfamily G, polypeptide 1	diterpenoid biosynthetic process; secondary metabolite biosynthetic process; oxidation-reduction process
13479796	AT4G39950	CYP79B2	7.22	5.84	5.69	3.12	-2.6	0.003902	0.033554	-2.89	0.018785	0.089737	-17.12	0.000709	0.011851	tryptophan N-monooxygenase 1	defense response to oomycetes; tryptophan catabolic process; defense response; response to water deprivation; response to bacterium; response to insect; induced systemic resistance; indoleacetic acid biosynthetic process; camalexin biosynthetic process; cysteine biosynthetic process; glucosinolate biosynthetic process; defense response to bacterium; defense response by callose deposition in cell …
13414343	AT2G28850	CYP710A3	9.45	7.21	7.82	5.25	-4.74	0.027558	0.102677	-3.11	0.007392	0.055987	-18.4	0.000667	0.011554	cytochrome P450 710A3	oxidation-reduction process; sterol biosynthetic process
13340802	AT1G16400	CYP79F2	8.18	6.09	6.04	3.56	-4.26	0.003752	0.03299	-4.42	0.006921	0.054451	-24.65	6e-06	0.003285	Hexahomomethionine N-hydroxylase	glucosinolate biosynthetic process; indoleacetic acid biosynthetic process; oxidation-reduction process; defense response to other organism
13522911	AT5G06900	CYP93D1	7.88	5.18	3.66	2.79	-6.51	0.008802	0.052253	-18.58	0.00079	0.021841	-34.03	3e-06	0.002858	cytochrome P450, family 93, subfamily D, polypeptide 1	oxidation-reduction process; secondary metabolite biosynthetic process
13484158	AT4G13770	CYP83A1	10.1	7.74	8.36	3.75	-5.13	0.000499	0.014937	-3.35	0.002367	0.033583	-81.33	6.5e-05	0.004932	cytochrome P450 83A1	pentose-phosphate shunt; response to UV; response to insect; indoleacetic acid biosynthetic process; starch biosynthetic process; isopentenyl diphosphate biosynthetic process, methylerythritol 4-phosphate pathway; cysteine biosynthetic process; glucosinolate metabolic process; glucosinolate biosynthetic process; oxidation-reduction process; defense response to other organism

## Sheet: Redox
Transcript Cluster ID	Gene ID	Gene Symbol	C (log2)	As (log2)	Hpx (log2)	HpxAs (log2)	As vs. C	ANOVA (p)	FDR (p)	Hpx vs. C	ANOVA (p)	FDR (p)	HpxAs vs C	ANOVA (p)	FDR (p)	Description	GO Biological Process Term
13482338	AT4G08770	Peroxidase 37	10.1	11.29	11.65	11.2	2.28	0.00098	0.018448	2.92	0.001312	0.026659	2.14	0.006839	0.037931	peroxidase 37	response to oxidative stress; indoleacetic acid biosynthetic process; defense response to bacterium; hydrogen peroxide catabolic process; negative regulation of growth; oxidation-reduction process
13534972	AT5G43450	pACC oxidase	2.43	6.12	2.68	2.91	12.93	0.001216	0.020009	1.19	0.358429	0.516629	1.39	0.477786	0.611265	1-aminocyclopropane-1-carboxylate oxidase-like protein	oxidation-reduction process
13374863	AT1G32450	NRT1.5	9.74	7.79	10.52	9.6	-3.86	1.3e-05	0.006676	1.72	0.074942	0.198421	-1.1	0.296547	0.441061	nitrate transporter 1.5	polyamine catabolic process; iron ion transport; oligopeptide transport; phenylpropanoid metabolic process; auxin-activated signaling pathway; cellular response to iron ion starvation; response to nitrate; inorganic anion transport; nitrate transport; nitrate assimilation; cellular modified amino acid biosynthetic process; anion transmembrane transport; transport; transmembrane transport
13410783	AT2G20270	GRXS12	5.48	5.38	4.03	5.22	-1.07	0.522138	0.697754	-2.73	0.000294	0.015685	-1.2	0.326043	0.47073	monothiol glutaredoxin-S12	response to cold; response to cytokinin; response to sucrose; response to glucose; methylglyoxal catabolic process to D-lactate via S-lactoyl-glutathione; cell redox homeostasis; oxidation-reduction process
13366124	AT1G10370	ERD9	3.07	4.51	2.54	2.72	2.7	0.002951	0.029191	-1.44	0.092232	0.224386	-1.28	0.103259	0.215511	glutathione S-transferase U17	glutathione metabolic process; amino acid transport; toxin catabolic process; response to toxic substance; response to salt stress; de-etiolation; proline transport; regulation of growth; lateral root development; response to growth hormone; negative regulation of response to water deprivation; response to karrikin; metabolic process
13362949	AT1G03850	GRXS13	9.38	7.53	9.2	8.91	-3.6	0.000407	0.013907	-1.14	0.497131	0.638905	-1.39	0.469134	0.603558	glutaredoxin ATGRXS13	response to cytokinin; response to nitrate; nitrate transport; cell redox homeostasis; defense response to fungus; response to photooxidative stress; oxidation-reduction process
13483997	AT4G13420	HAK5	5.44	5.91	5.52	4.43	1.38	0.340597	0.534523	1.06	0.808277	0.876409	-2.01	0.186666	0.322251	potassium transporter 5	potassium ion transport; potassium ion transmembrane transport; transport; ion transport
13490903	AT4G28630	TRX-M1	5.5	5.13	4.27	4.48	-1.29	0.497401	0.677623	-2.35	0.007088	0.055052	-2.03	0.030187	0.094143	ABC transporter B family member 23	ion transport; cellular iron ion homeostasis; response to cadmium ion; transmembrane transport; transport; metabolic process; iron ion homeostasis
13463497	AT3G62930	GRXS6	3.82	2.98	3.09	2.78	-1.79	0.003348	0.031102	-1.66	0.040837	0.139539	-2.07	0.042377	0.118171	monothiol glutaredoxin-S6	cell redox homeostasis; anther development; oxidation-reduction process
13465697	AT4G04610	PRH19	9.77	9.84	8.84	8.64	1.05	0.814558	0.895584	-1.9	0.073142	0.195459	-2.18	0.006038	0.035457	5-adenylylsulfate reductase 1	sulfate assimilation; indoleacetic acid biosynthetic process; cysteine biosynthetic process; sulfate reduction; glucosinolate biosynthetic process; cell redox homeostasis; metabolic process; cellular amino acid biosynthetic process; oxidation-reduction process
13460707	AT3G56240	CCH	10.07	9.66	8.88	8.87	-1.33	0.022558	0.090652	-2.28	0.001584	0.028871	-2.31	0.001568	0.017053	copper chaperone	response to reactive oxygen species; polyamine catabolic process; protein targeting to membrane; calcium ion transport; copper ion transport; high-affinity iron ion transmembrane transport; cellular copper ion homeostasis; Golgi organization; aging; response to wounding; response to salt stress; phenylpropanoid metabolic process; coumarin biosynthetic process; positive regulation of flavonoid bio…
13425658	AT3G07880	SCN1	7.9	7.1	6.58	6.65	-1.75	0.011484	0.060617	-2.5	0.001998	0.031327	-2.39	0.001017	0.013887	Rho GDP-dissociation inhibitor 1	actin filament organization; cell tip growth; root epidermal cell differentiation; positive regulation of GTPase activity; regulation of catalytic activity
13350142	AT1G49860	GSTF14	11.96	10.52	11.81	10.47	-2.71	0.014236	0.068748	-1.11	0.681773	0.785138	-2.79	0.005057	0.03192	glutathione S-transferase (class phi) 14	response to hypoxia; toxin catabolic process; response to toxic substance; systemic acquired resistance, salicylic acid mediated signaling pathway; regulation of hydrogen peroxide metabolic process; response to cyclopentenone; inorganic anion transport; lateral root development; developmental growth; root hair cell differentiation; glutathione metabolic process
13459455	AT3G53420	PIP2A	8.3	6.47	7.61	6.68	-3.56	0.00557	0.040459	-1.62	0.106429	0.244359	-3.08	0.001359	0.015946	aquaporin PIP2-1	glycolytic process; transport; calcium ion transport; iron ion transport; water transport; response to osmotic stress; hyperosmotic response; Golgi organization; response to temperature stimulus; response to desiccation; response to cold; response to water deprivation; response to salt stress; response to abscisic acid; response to fructose; cellular response to iron ion starvation; cysteine bios…
13504456	AT5G22410	peroxidase 60	5.19	3.94	3.13	3.27	-2.38	0.015753	0.073166	-4.19	0.060536	0.175667	-3.79	0.00054	0.010459	peroxidase 60	response to oxidative stress; trichoblast differentiation; hydrogen peroxide catabolic process; root hair cell differentiation; oxidation-reduction process; plant-type cell wall organization
13528393	AT5G19790	RAP2.11	4.43	3.83	2.39	2.4	-1.52	0.312677	0.506131	-4.13	0.001454	0.027853	-4.1	0.000357	0.009039	ethylene-responsive transcription factor RAP2-11	response to reactive oxygen species; transcription, DNA-templated; regulation of transcription, DNA-templated; response to ethylene; ethylene-activated signaling pathway; cellular response to potassium ion; post-embryonic root development
13336039	AT1G05260	RCI3	10.64	9.39	10.3	8.37	-2.37	0.000142	0.010191	-1.26	0.191103	0.348773	-4.82	0.010947	0.049962	peroxidase 3	iron ion transport; response to oxidative stress; response to desiccation; response to cold; trichoblast differentiation; cellular response to iron ion starvation; response to nitrate; nitrate transport; brassinosteroid biosynthetic process; hyperosmotic salinity response; hydrogen peroxide catabolic process; oxidation-reduction process; plant-type cell wall organization
13336039	AT1G05260	RCI3	10.64	9.39	10.3	8.37	-2.37	0.000142	0.010191	-1.26	0.191103	0.348773	-4.82	0.010947	0.049962	peroxidase 3	iron ion transport; response to oxidative stress; response to desiccation; response to cold; trichoblast differentiation; cellular response to iron ion starvation; response to nitrate; nitrate transport; brassinosteroid biosynthetic process; hyperosmotic salinity response; hydrogen peroxide catabolic process; oxidation-reduction process; plant-type cell wall organization
13527611	AT5G17820	Peroxidase 57	9.94	8.97	9.04	7.58	-1.96	0.000404	0.013903	-1.88	0.004054	0.042512	-5.15	0.000545	0.010493	peroxidase 57	transition metal ion transport; iron ion transport; response to oxidative stress; trichoblast differentiation; cellular response to iron ion starvation; response to nitrate; nitrate transport; hydrogen peroxide catabolic process; root hair elongation; oxidation-reduction process; plant-type cell wall organization
13489281	AT4G25100	FSD1	8.03	6.9	5.77	5.63	-2.18	0.03982	0.130093	-4.76	0.005113	0.047012	-5.25	0.00081	0.012516	superoxide dismutase [Fe]	response to oxidative stress; circadian rhythm; response to light intensity; response to ozone; removal of superoxide radicals; response to cadmium ion; response to copper ion; oxidation-reduction process; superoxide metabolic process
13443105	AT3G01190	Peroxidase 27	10.91	10.47	9.56	8.51	-1.36	0.053934	0.158797	-2.55	0.001315	0.026668	-5.27	0.000382	0.009176	peroxidase 27	transition metal ion transport; iron ion transport; response to oxidative stress; cellular response to iron ion starvation; response to nitrate; regulation of anion channel activity; nitrate transport; hydrogen peroxide catabolic process; lateral root development; developmental growth; root hair cell differentiation; oxidation-reduction process; plant-type cell wall organization
13422394	AT2G47270	UPBEAT1	5.66	5.39	3.61	3.19	-1.21	0.320622	0.514301	-4.16	0.002689	0.035439	-5.55	2.3e-05	0.003919	transcription factor UPBEAT1	transcription, DNA-templated; regulation of transcription, DNA-templated; cell differentiation; regulation of root development
13475491	AT4G30170	Peroxidase 45	10.74	9.62	8.27	7.93	-2.17	0.000475	0.01488	-5.55	0.000892	0.02285	-6.99	0.000102	0.005623	peroxidase 45	iron ion transport; response to oxidative stress; cellular response to iron ion starvation; response to nitrate; nitrate transport; hydrogen peroxide catabolic process; oxidation-reduction process
13453965	AT3G26520	TIP2	11.79	9.22	9.87	8.81	-5.95	0.00404	0.034239	-3.79	0.003315	0.038777	-7.88	0.000878	0.012914	aquaporin TIP1-2	polysaccharide biosynthetic process; glycolytic process; transport; calcium ion transport; water transport; response to osmotic stress; hyperosmotic response; Golgi organization; response to temperature stimulus; response to salt stress; response to fructose; multidimensional cell growth; cell tip growth; regulation of hormone levels; cysteine biosynthetic process; cellular cation homeostasis; wa…
13520530	AT5G67400	RHS19	10.56	9.84	9.42	7.24	-1.65	0.008716	0.05203	-2.2	0.095931	0.229133	-9.98	0.000295	0.008351	peroxidase 73	response to oxidative stress; trichoblast differentiation; hydrogen peroxide catabolic process; oxidation-reduction process
13541743	AT5G60660	PIP2;4	10.4	7.21	8.06	6.48	-9.17	0.000494	0.01488	-5.06	0.006719	0.053827	-15.2	0.000127	0.006118	putative aquaporin PIP2-4	transport; iron ion transport; water transport; response to abscisic acid; cellular response to iron ion starvation; glucuronoxylan metabolic process; xylan biosynthetic process; root hair elongation; hydrogen peroxide transmembrane transport; cellular water homeostasis; glycerol transport; ion transmembrane transport
13410209	AT2G18980	Peroxidase 16	9.42	8.13	8.75	5.39	-2.45	0.004299	0.035417	-1.58	0.249009	0.410462	-16.32	0.001312	0.015648	peroxidase 16	transition metal ion transport; iron ion transport; response to oxidative stress; cytokinin-activated signaling pathway; cellular response to iron ion starvation; response to nitrate; regulation of anion channel activity; nitrate transport; hydrogen peroxide catabolic process; oxidation-reduction process
13458054	AT3G49960	Peroxidase 35	8.47	7.25	3.78	4.01	-2.33	0.024273	0.095105	-25.75	0.00806	0.058465	-22.07	0.000182	0.007107	peroxidase 35	response to oxidative stress; trichoblast differentiation; hydrogen peroxide catabolic process; oxidation-reduction process
13473654	AT4G26010	Peroxidase 44	10.17	8.85	6.37	5.62	-2.48	0.001547	0.022182	-13.9	0.001852	0.030315	-23.37	0.000106	0.005698	peroxidase 44	iron ion transport; response to oxidative stress; trichoblast differentiation; cellular response to iron ion starvation; response to nitrate; nitrate transport; hydrogen peroxide catabolic process; oxidation-reduction process; plant-type cell wall organization
13346517	AT1G30870	Peroxidase 7	6.65	5.4	3.64	2.02	-2.38	0.042855	0.136676	-8.09	0.010664	0.066933	-24.8	0.000384	0.009179	peroxidase 7	response to oxidative stress; trichoblast differentiation; hydrogen peroxide catabolic process; oxidation-reduction process; plant-type cell wall organization
