# Supplementary material for: Remodeling of Root Growth Under Combined Arsenic and Hypoxia Stress Is Linked to Nutrient Deprivation
Source: Front Plant Sci. 2020 Oct 23;11:569687. doi: 10.3389/fpls.2020.569687 (PMC7644957; doi:10.3389/fpls.2020.569687)
Supplement: Supplementary Table 7 — Transcript deregulation for genes related to glucosinolate metabolism. [file Table_7.XLSX]

## Sheet: GSL, callose
Transcript Cluster ID	Gene ID	Gene Symbol	C (log2)	As (log2)	Hpx (log2)	HpxAs (log2)	As vs. C	ANOVA (p)	FDR (p)	Hpx vs. C	ANOVA (p)	FDR (p)	HpxAs vs C	ANOVA (p)	FDR (p)	Description	GO Biological Process Term
13392867	AT2G14210	AGL44	5.91	5.02	10.46	9.86	-1.86	0.288409	0.479949	23.4	5e-05	0.010612	15.37	0.000176	0.006966	protein agamous-like 44
13478776	AT4G37430	CYP91A2	5.18	5.04	7.59	7.68	-1.1	0.266199	0.455757	5.3	0.002684	0.035439	5.65	0.005143	0.032253	cytochrome P450 81F1
13494740	AT4G37370	CYP81D8	1.7	5.15	2.72	3.24	10.89	0.000239	0.011713	2.03	0.041343	0.140647	2.89	0.004121	0.028353	cytochrome P450, family 81, subfamily D, polypeptide 8
13441144	AT3G59100	GSL11	7.62	8.04	8.13	8.82	1.34	0.010408	0.057288	1.42	0.001264	0.026244	2.3	0.000844	0.012711	putative callose synthase 6
13522407	AT5G05730	ASA1	8.66	9.19	9.53	9.79	1.44	0.766772	0.866581	1.83	0.364609	0.521995	2.19	0.205442	0.344249	anthranilate synthase component I-1
13476274	AT4G31970	CYP82C2	4.36	5.27	7.86	5.28	1.87	0.008738	0.052055	11.27	0.024751	0.104482	1.89	0.021907	0.076773	cytochrome P450, family 82, subfamily C, polypeptide 2
13452506	AT3G22120	CWLP	4.14	3.81	6.38	5.03	-1.26	0.545021	0.716047	4.71	0.00387	0.041709	1.86	0.079902	0.1813	cell wall-plasma membrane linker protein
13516122	AT5G57220	CYP81F2	5.45	6.55	7.01	6.16	2.14	0.027964	0.103601	2.95	0.093673	0.226198	1.63	0.332897	0.477167	cytochrome P450, family 81, subfamily F, polypeptide 2
13516122	AT5G57220	CYP81F2	5.45	6.55	7.01	6.16	2.14	0.027964	0.103601	2.95	0.093673	0.226198	1.63	0.332897	0.477167	cytochrome P450, family 81, subfamily F, polypeptide 2
13513848	AT5G52050	DTX50	4.17	4.87	5.61	4.87	1.62	0.959395	0.978666	2.7	0.415218	0.568753	1.62	0.812512	0.873543	MATE efflux family protein
13470062	AT4G17730	SYP23	7.04	6.31	8.08	7.61	-1.66	0.006482	0.043896	2.06	0.004435	0.044167	1.48	0.001738	0.017919	syntaxin-23
13416159	AT2G33070	NSP2	2.69	3.72	3.25	3.17	2.05	0.028764	0.105446	1.48	0.098269	0.232616	1.4	0.257171	0.399909	Nitrile-specifier protein 2
13476263	AT4G31940	CYP82C4	5.23	8.04	7.41	5.72	6.98	0.003001	0.029418	4.54	0.164091	0.317706	1.4	0.822989	0.881426	cytochrome P450, family 82, subfamily C, polypeptide 4
13536933	AT5G48375	TGG3	2.36	2.44	2.61	2.78	1.06	0.546895	0.717422	1.19	0.235892	0.396729	1.33	0.1432	0.269495	thioglucoside glucosidase 3
13350832	AT1G51490	BGLU36 (TGG6)	2.78	2.9	3.14	3.13	1.09	0.70374	0.826855	1.29	0.286518	0.448644	1.27	0.024984	0.083205	beta glucosidase 36
13476269	AT4G31950	CYP82C3	2.42	2.27	3.95	2.68	-1.11	0.440023	0.62889	2.88	0.034864	0.126866	1.2	0.326076	0.47073	cytochrome P450, family 82, subfamily C, polypeptide 3
13536861	AT5G48180	NSP5	8.12	8.89	7.54	8.25	1.72	0.062622	0.175037	-1.49	0.182591	0.339444	1.1	0.796006	0.862742	nitrile specifier protein 5
13505828	AT5G25980	TGG2	3.04	2.84	3.16	3.11	-1.15	0.505423	0.684149	1.09	0.096926	0.230602	1.05	0.741485	0.823383	myrosinase 2
13379325	AT1G54040	ESP	2.15	2.29	2.27	2.21	1.11	0.291573	0.482936	1.09	0.534469	0.669298	1.04	0.646513	0.750824	epithiospecifier protein
13531075	AT5G26000	TGG1	2.29	2.14	2.72	2.21	-1.11	0.931166	0.963113	1.35	0.384207	0.540815	-1.06	0.99659	0.998092	myrosinase 1
13538132	AT5G51060	RHD2	9.65	10.1	9.74	9.39	1.37	0.042477	0.135899	1.06	0.372891	0.53	-1.2	0.490887	0.622854	Respiratory burst oxidase homolog protein C
13404945	AT2G44490	PEN2	9.81	9.46	9.71	9.25	-1.27	0.271039	0.460972	-1.07	0.571567	0.699662	-1.48	0.242183	0.383869	beta-glucosidase 26
13532568	AT5G36220	CYP81D1	3.9	2.87	4.09	3.28	-2.03	0.005118	0.038856	1.15	0.992401	0.995756	-1.53	0.010616	0.049074	cytochrome P450 81D1
13440468	AT3G57230	AGL16	7.59	6.57	6.87	6.94	-2.03	0.001807	0.023626	-1.65	0.005722	0.049758	-1.57	0.007469	0.039988	Agamous-like MADS-box protein AGL16
13412664	AT2G25160	CYP82F1	6.59	5.91	5.49	5.66	-1.61	0.008035	0.049723	-2.14	0.020789	0.094741	-1.91	0.0198	0.072311	cytochrome P450, family 82, subfamily F, polypeptide 1
13464953	AT4G02500	XT2	6.22	5.87	4.99	5.16	-1.27	0.027312	0.101979	-2.34	0.001632	0.029269	-2.08	0.036347	0.106434	UDP-xylosyltransferase 2
13443970	AT3G03250	UGP1	9.59	9.33	8.63	8.46	-1.19	0.342499	0.53689	-1.94	0.012006	0.07109	-2.18	0.004558	0.030034	UDP-GLUCOSE PYROPHOSPHORYLASE 1
13465697	AT4G04610	PRH19	9.77	9.84	8.84	8.64	1.05	0.814558	0.895584	-1.9	0.073142	0.195459	-2.18	0.006038	0.035457	5-adenylylsulfate reductase 1
13484009	AT4G13430	IIL1	11.34	10.39	10.67	10.14	-1.93	0.004529	0.036329	-1.59	1e-06	0.004914	-2.3	3.2e-05	0.004131	3-isopropylmalate dehydratase
13478764	AT4G37400	CYP81F3	6.23	4.92	5.25	4.93	-2.49	0.002257	0.026276	-1.99	0.208234	0.368122	-2.47	0.021962	0.076881	cytochrome P450, family 81, subfamily F, polypeptide 3
13429116	AT3G16390	NSP3	6.52	5.01	5.86	5.06	-2.85	0.000163	0.010531	-1.57	0.038054	0.133608	-2.74	0.031022	0.096015	Nitrile-specifier protein 3
13542012	AT5G61130	PDCB1	7.97	6.95	6.98	6.46	-2.03	0.000185	0.010948	-1.98	0.019128	0.090592	-2.84	0.006978	0.03838	plasmodesmata callose-binding protein 1
13497539	AT5G04590	SIR	10.51	9.76	9.54	9	-1.68	1.5e-05	0.006788	-1.96	0.000855	0.022458	-2.84	0.000974	0.013551	sulfite reductase
13494720	AT4G37320	CYP81D5	6.25	6.19	5.95	4.7	-1.05	0.378529	0.572672	-1.23	0.206281	0.366241	-2.93	0.01245	0.054239	cytochrome P450, family 81, subfamily D, polypeptide 5
13339119	AT1G12110	NRT1.1	10.91	8.57	10.92	9.16	-5.05	0.008968	0.052655	1.01	0.591253	0.715577	-3.35	0.002058	0.019558	nitrate transporter 1.1
13507559	AT5G36870	GSL09	6.82	4.06	5.97	4.9	-6.81	0.000773	0.017014	-1.81	0.036534	0.130222	-3.8	0.004675	0.030502	callose synthase 4
13342919	AT1G21270	WAK2	5.29	5.84	3.28	3.32	1.47	0.105819	0.248082	-4.03	0.002692	0.035439	-3.9	0.005207	0.032531	wall-associated receptor kinase 2
13491984	AT4G31500	CYP83B1	10.24	9.44	9.17	8.25	-1.75	0.005588	0.040496	-2.1	0.008612	0.060095	-3.97	0.002723	0.022611	cytochrome P450 83B1
13491984	AT4G31500	CYP83B1	10.24	9.44	9.17	8.25	-1.75	0.005588	0.040496	-2.1	0.008612	0.060095	-3.97	0.002723	0.022611	cytochrome P450 83B1
13478769	AT4G37410	CYP81F4	7.61	6.62	5.52	5.38	-1.99	0.014132	0.068382	-4.25	0.001576	0.028853	-4.7	0.003591	0.026362	cytochrome P450, family 81, subfamily F, polypeptide 4
13371929	AT1G24100	UGT74B1	7.95	6.87	6.55	5.66	-2.1	0.001339	0.020935	-2.64	0.039	0.135647	-4.86	0.000273	0.008185	UDP-glucosyl transferase 74B1
13407686	AT2G04160	AIR3	7.3	7.29	5.47	4.76	-1.01	0.38713	0.580401	-3.56	0.000897	0.022908	-5.83	0.002814	0.022982	subtilisin-like serine endopeptidase family protein
13429130	AT3G16410	NSP4	5.55	3.9	2.9	2.88	-3.14	0.000362	0.013551	-6.27	0.003487	0.039577	-6.34	2.8e-05	0.004043	nitrile-specifier protein 4
13429122	AT3G16400	NSP1	5.59	3.81	4.01	2.8	-3.45	0.001601	0.022408	-3	0.002486	0.034273	-6.93	0.002342	0.02092	Nitrile-specifier protein 1
13433550	AT3G26570	PHT2;1	6.74	4.67	4.06	3.79	-4.18	4e-05	0.008276	-6.41	4.9e-05	0.010612	-7.73	2.2e-05	0.003919	inorganic phosphate transporter 2-1
13412790	AT2G25450		10.82	8.38	9.06	7.68	-5.44	0.00077	0.017007	-3.38	0.012697	0.073056	-8.83	0.000444	0.009745	1-aminocyclopropane-1-carboxylate oxidase-like protein
13395851	AT2G22330	CYP79B3	7.62	4.75	5.46	4.25	-7.35	0.00016	0.010521	-4.49	0.009691	0.063809	-10.41	4.6e-05	0.00445	tryptophan N-monooxygenase 2
13395851	AT2G22330	CYP79B3	7.62	4.75	5.46	4.25	-7.35	0.00016	0.010521	-4.49	0.009691	0.063809	-10.41	4.6e-05	0.00445	tryptophan N-monooxygenase 2
13479796	AT4G39950	CYP79B2	7.22	5.84	5.69	3.12	-2.6	0.003902	0.033554	-2.89	0.018785	0.089737	-17.12	0.000709	0.011851	tryptophan N-monooxygenase 1
13479796	AT4G39950	CYP79B2	7.22	5.84	5.69	3.12	-2.6	0.003902	0.033554	-2.89	0.018785	0.089737	-17.12	0.000709	0.011851	tryptophan N-monooxygenase 1
13350820	AT1G51470	BGLU35 (TGG5)	9.49	8.31	5.2	4.96	-2.27	0.004033	0.034211	-19.52	0.001896	0.030608	-23.15	0.00064	0.011346	myrosinase 5
13349311	AT1G47600	BGLU34 (TGG4)	8.67	7.35	4.43	3.71	-2.49	0.001123	0.01936	-18.87	0.002492	0.034309	-30.99	0.000561	0.010661	myrosinase 4
